# Supplementary material for: A human iPSC-astroglia neurodevelopmental model reveals divergent transcriptomic patterns in schizophrenia
Source: Transl Psychiatry. 2021 Oct 29;11:554. doi: 10.1038/s41398-021-01681-4 (PMC8556332; doi:10.1038/s41398-021-01681-4)
Supplement: Supplementary file 2 — Supplementary Tables [file 41398_2021_1681_MOESM2_ESM.xlsx]

## Sheet: Index
Table	Contents
Supplementary Table 1	Purity assessment of iPSC-astrocyte cultures
Supplementary Table 2	Differentially expressed genes associated with astroglial differentiation
Supplementary Table 3	Standardized expression levels and cluster assignments of differentiation-associated genes
Supplementary Table 4	GO annotations of differentiation-associated gene clusters
Supplementary Table 5	MSigDB pathway enrichment analysis of astrocyte differentiation-associated genes
Supplementary Table 6	Differentially expressed genes associated with SCZ
Supplementary Table 7	Standardized expression levels and cluster assignments of SCZ-associated genes
Supplementary Table 8	GO annotations of SCZ-associated gene clusters
Supplementary Table 9	MSigDB pathway enrichment analysis of SCZ-associated gene clusters
Supplementary Table 10	Demographical characteristics of skin biopsy donors

## Sheet: Suppl. Table 1
Supplementary Table 1. Purity assessment of iPSC-astrocyte cultures
	CTRL					SCZ
Marker positivity (% of total cells)	Donor 1	Donor 2	Donor 3	Donor 4	Donor 5	Donor 1	Donor 2	Donor 3	Donor 4	Donor 5
GFAP	90	93	90	91	92	90	92	94	91	90
S100B	100	100	99	100	100	100	100	100	100	99
AQP4	99	98	96	98	97	99	99	99	98	99

## Sheet: Suppl. Table 2
Supplementary Table 2. Differentially expressed genes associated with astroglial differentiation
ensembl_id	baseMean	log2FoldChange	lfcSE	stat	pvalue	padj	external_gene_name	gene_biotype	chromosome_name	start_position	end_position	Comparison
ENSG00000143995	5205.81309652023	9.07899836918247	0.294210827747794	28.8704478832566	2.80635219660061e-183	8.01606441437e-179	MEIS1	protein_coding	2	66433452	66573869	D7vsD0
ENSG00000185551	6272.83650322153	8.49497846103918	0.310964037771726	25.4369557255549	9.84315225607767e-143	1.40579900521301e-138	NR2F2	protein_coding	15	96325938	96340263	D7vsD0
ENSG00000111752	14679.1397908729	-3.02275501641104	0.102119001982298	-23.8717081942656	6.02708284032931e-126	5.73858647503888e-122	PHC1	protein_coding	12	8913896	8941467	D7vsD0
ENSG00000120093	10465.9886050877	14.0389892895202	0.571931848077104	23.5237630755377	2.33045900361597e-122	1.66418077448216e-118	HOXB3	protein_coding	17	48548870	48604912	D7vsD0
ENSG00000183779	2851.31657696888	7.2381669538296	0.284013122321134	23.4255618171996	2.34641771917042e-121	1.34046151460768e-117	ZNF703	protein_coding	8	37695782	37700019	D7vsD0
ENSG00000233429	3566.73292624467	14.1132545913857	0.606334582504294	22.3115338985136	2.85534830462915e-110	1.35933614955712e-106	HOTAIRM1	lncRNA	7	27095647	27100265	D7vsD0
ENSG00000204531	6329.56359078983	-9.61161532671211	0.418866582300583	-21.5500966372976	5.28365752808631e-103	2.15603419474654e-99	POU5F1	protein_coding	6	31164337	31180731	D7vsD0
ENSG00000104154	550.251268086782	8.05371383351244	0.347855394455143	21.470743166743	2.92306653913323e-102	1.04368090779752e-98	SLC30A4	protein_coding	15	45479606	45522755	D7vsD0
ENSG00000134138	8964.73630731848	7.84463634246523	0.349308939207175	20.7828530210031	6.18704444086825e-96	1.96363041565512e-92	MEIS2	protein_coding	15	36889204	37101299	D7vsD0
ENSG00000167244	121972.416447128	10.0896747230896	0.46487551831402	20.4456340431961	6.56990353263329e-93	1.87662724506137e-89	IGF2	protein_coding	11	2129112	2141238	D7vsD0
ENSG00000284779	107372.261656518	9.98945829308123	0.462888969024825	20.3168770966691	9.11963401608476e-92	2.36812023668586e-88	AC132217.2	protein_coding	11	2129112	2158391	D7vsD0
ENSG00000259460	1097.19354714597	7.33227913348819	0.34109183375819	19.7814150492725	4.30440436175694e-87	1.02459171824354e-83	AC078909.1	lncRNA	15	37099339	37100173	D7vsD0
ENSG00000147601	6479.21194159551	-3.30334256594643	0.138631875111739	-19.6083517138855	1.3121582936962e-85	2.88311457701063e-82	TERF1	protein_coding	8	73008864	73048123	D7vsD0
ENSG00000230148	2695.3938245309	10.969158751813	0.535369186157876	19.3962577979801	8.29976669623819e-84	1.69338954222391e-80	HOXB-AS1	lncRNA	17	48543551	48551250	D7vsD0
ENSG00000105991	1792.88862030232	13.941898858548	0.696514287389593	19.1767765577462	5.78579457465077e-82	1.10176957486883e-78	HOXA1	protein_coding	7	27093313	27095996	D7vsD0
ENSG00000175745	4411.2252162997	10.2562764521099	0.513889446156401	18.8197607957226	5.20188794770392e-79	9.28667045863843e-76	NR2F1	protein_coding	5	93583222	93594611	D7vsD0
ENSG00000173917	1737.91482582462	11.1907346829296	0.568356470251157	18.6603570787941	1.04033712144301e-77	1.7480111492293e-74	HOXB2	protein_coding	17	48540894	48544989	D7vsD0
ENSG00000129965	23941.7948197497	9.51654673307505	0.482179436278332	18.5232841989542	1.340074015848e-76	2.1265485660379e-73	INS-IGF2	protein_coding	11	2132538	2161209	D7vsD0
ENSG00000077092	1133.60642994656	6.31869884442773	0.311071938939194	18.4320670774117	7.26532732812776e-76	1.0922463673718e-72	RARB	protein_coding	3	25174332	25597932	D7vsD0
ENSG00000131914	28160.9575226054	-7.38179315295915	0.369463707236465	-18.396375665145	1.404504836187e-75	4.01182761408456e-71	LIN28A	protein_coding	1	26410817	26429728	D30vsD14
ENSG00000274396	864.545943485071	13.5896948149463	0.714907786849111	18.1907304049146	6.1120211529315e-74	8.72918861061676e-71	RF01978	misc_RNA	7	27099856	27099957	D7vsD0
ENSG00000277694	825.488536443594	13.5418463030703	0.716110201989223	18.0933692427207	3.5942594079153e-73	4.88887741560441e-70	RF01979	misc_RNA	7	27099967	27100111	D7vsD0
ENSG00000274864	744.477307074115	13.526808424384	0.716664052954978	18.0584031960607	6.77543102556035e-73	8.79697326427753e-70	RF01977	misc_RNA	7	27099778	27099836	D7vsD0
ENSG00000253552	1657.83392399171	13.9078276580689	0.740142224214037	18.0003615821493	1.93551243514897e-72	2.40373813902587e-69	HOXA-AS2	lncRNA	7	27107777	27134302	D7vsD0
ENSG00000102096	1205.66428436542	-3.85836530103684	0.182346845304247	-17.9513130351951	4.68690648545214e-72	5.57819986876896e-69	PIM2	protein_coding	X	48913182	48919024	D7vsD0
ENSG00000203867	1168.0534945249	6.72324622533485	0.342660527770317	17.913490839684	9.25451754138301e-72	1.05738415620826e-68	RBM20	protein_coding	10	110644336	110839468	D7vsD0
ENSG00000105997	2742.83104353557	13.6645141471445	0.730596760905745	17.9025077129133	1.12729627680352e-71	1.23846503271599e-68	HOXA3	protein_coding	7	27106184	27152581	D7vsD0
ENSG00000184226	1412.13104779831	5.00387099463919	0.251451723128768	17.5734369192463	3.93588877896536e-69	4.16387878082839e-66	PCDH9	protein_coding	13	66302834	67230445	D7vsD0
ENSG00000233101	1720.54518233574	13.3769182957079	0.73203668036887	17.4744225784725	2.24405841107018e-68	2.28926015906459e-65	HOXB-AS3	lncRNA	17	48549630	48606414	D7vsD0
ENSG00000182742	2715.73336054204	13.7492152486171	0.763984331720481	17.2310016083334	1.55436365569019e-66	1.53099460210809e-63	HOXB4	protein_coding	17	48575507	48578350	D7vsD0
ENSG00000165655	1721.76040763096	7.36406604572668	0.3947289774943	17.1739761513318	4.15926738488843e-66	3.96017711939843e-63	ZNF503	protein_coding	10	75397830	75401764	D7vsD0
ENSG00000275410	512.402677252385	6.82401005044886	0.365960526009742	17.0483142498347	3.59760182840377e-65	3.31489995569436e-62	HNF1B	protein_coding	17	37686431	37745105	D7vsD0
ENSG00000113356	1585.17366369071	-4.91298021098056	0.255573709369422	-16.9343717773593	2.51023976457009e-64	2.17280268591455e-61	POLR3G	protein_coding	5	90471748	90514557	D7vsD0
ENSG00000276771	704.675023722764	12.5514634870543	0.709645302943146	16.8625980295018	8.47791020511952e-64	7.122441973501e-61	RF01976	misc_RNA	7	27098900	27099114	D7vsD0
ENSG00000130477	1803.33799258792	-6.2407380055741	0.335666752424301	-16.8492648280666	1.06226981583298e-63	8.66933571984381e-61	UNC13A	protein_coding	19	17601328	17688365	D7vsD0
ENSG00000015153	557.963506193355	3.82568157868431	0.195204568915113	16.6014637705204	6.80119195621474e-62	5.39636797325883e-59	YAF2	protein_coding	12	42157104	42238349	D7vsD0
ENSG00000215386	1479.71268049562	9.42205289489143	0.540339658593567	16.3546257513156	4.03177751195544e-60	3.1125322392296e-57	MIR99AHG	lncRNA	21	15928296	16645467	D7vsD0
ENSG00000120094	4112.96849233395	13.1412422223045	0.775221998628234	16.1969632499116	5.297949928355e-59	3.98238530930348e-56	HOXB1	protein_coding	17	48528526	48531011	D7vsD0
ENSG00000128652	1549.33564834498	11.6002261029965	0.681905466973023	16.1535969962127	1.0712830657813e-58	7.84618704896848e-56	HOXD3	protein_coding	2	176136612	176173102	D7vsD0
ENSG00000254934	2070.2991802371	-9.39087459731013	0.549663070050648	-16.0204952399271	9.19152901127979e-58	6.5636708669549e-55	LINC00678	lncRNA	11	27617626	27634627	D7vsD0
ENSG00000248265	1281.68318131407	10.3525255385963	0.610481497778252	15.9997077292983	1.28376327506813e-57	8.94375955830389e-55	AC023794.1	lncRNA	12	54058254	54122235	D7vsD0
ENSG00000141448	422.760550700081	8.45244913742417	0.49651136346015	15.8454563508809	1.5111994277184e-56	1.02775953460353e-53	GATA6	protein_coding	18	22169392	22202528	D7vsD0
ENSG00000163093	498.831028769168	3.64009526836462	0.193193679907635	15.813639813814	2.50562768699337e-56	1.6644360290995e-53	BBS5	protein_coding	2	169479480	169506655	D7vsD0
ENSG00000240801	3169.83005264403	9.68513618033906	0.576973583741367	15.7721886006107	4.83450510579997e-56	3.13847281459251e-53	AC132217.1	lncRNA	11	2129121	2129964	D7vsD0
ENSG00000182866	422.134475341208	-9.34441824062353	0.555464626852605	-15.7695338589902	5.0420529659758e-56	3.20047113155851e-53	LCK	protein_coding	1	32251239	32286165	D7vsD0
ENSG00000148053	5332.35191952151	10.0644062588048	0.603777502918865	15.7001647344894	1.5084983451439e-55	9.36711885449793e-53	NTRK2	protein_coding	9	84668551	85027070	D7vsD0
ENSG00000249532	2335.44549465064	-3.36086186648242	0.177394447902945	-15.6479636160943	3.43021246555676e-55	2.08265558531116e-52	MIR302CHG	lncRNA	4	112646476	112650051	D7vsD0
ENSG00000179981	2569.17470197809	6.84586800230189	0.400140201107418	15.6466857990636	3.49977132386696e-55	2.08265558531116e-52	TSHZ1	protein_coding	18	75210755	75289950	D7vsD0
ENSG00000150347	2549.65421693941	4.66739076561818	0.261412884741122	15.6166394386451	5.60847545139648e-55	3.2693978121161e-52	ARID5B	protein_coding	10	61901684	62096944	D7vsD0
ENSG00000170166	810.775070107005	12.615261587904	0.771086665754591	15.601698385137	7.08830222641254e-55	4.04940529590496e-52	HOXD4	protein_coding	2	176151550	176153226	D7vsD0
ENSG00000116729	9717.66508190517	5.50789980134401	0.317630952082468	15.4988037817733	3.53410815889929e-54	1.97937775393724e-51	WLS	protein_coding	1	68098473	68233120	D7vsD0
ENSG00000197576	1216.0246940489	12.4474410943576	0.765726967263787	15.4917373966157	3.94484175954122e-54	2.16693192345261e-51	HOXA4	protein_coding	7	27128507	27130799	D7vsD0
ENSG00000247809	326.534433896272	9.05849722145574	0.550320371242154	15.3973897101607	1.70410700809606e-53	9.18417218476528e-51	NR2F2-AS1	lncRNA	15	96110040	96327361	D7vsD0
ENSG00000169764	7132.46758372561	-3.64710453638651	0.198948742668318	-15.3914244207694	1.86872730143061e-53	9.88487530334518e-51	UGP2	protein_coding	2	63840940	63891562	D7vsD0
ENSG00000130600	89843.0602934239	10.2839761508899	0.630822229818894	15.3751337419964	2.40346606511363e-53	1.24822917607101e-50	H19	lncRNA	11	1995176	2001470	D7vsD0
ENSG00000239552	554.837930858963	12.3913122786488	0.768517767405278	15.3624454493877	2.92336201803377e-53	1.49112344076994e-50	HOXB-AS2	lncRNA	17	48557262	48560333	D7vsD0
ENSG00000111704	1266.66893138807	-9.05600361137837	0.553107521434851	-15.3152927470652	6.04391472185648e-53	3.02874351079137e-50	NANOG	protein_coding	12	7787794	7799146	D7vsD0
ENSG00000234456	1635.75934021792	3.98108700581059	0.221875732026837	15.3062571322574	6.94470442677008e-53	3.42014719390104e-50	MAGI2-AS3	lncRNA	7	79452877	79471208	D7vsD0
ENSG00000163827	811.810683253463	-9.54836129401197	0.586385160719736	-15.285791480484	9.51005153024023e-53	4.60415443914885e-50	LRRC2	protein_coding	3	46515385	46580099	D7vsD0
ENSG00000118495	3212.0594799059	4.7944272962193	0.275699268002355	15.2681845211984	1.24593761603034e-52	5.93149367738177e-50	PLAGL1	protein_coding	6	143940300	144064599	D7vsD0
ENSG00000199169	93.5882148699997	-6.66280991479189	0.398264704324132	-15.2607294816801	1.3967802534734e-52	6.54059527216627e-50	MIR367	miRNA	4	112647874	112647941	D7vsD0
ENSG00000254226	392.453147092672	9.6480688778734	0.597443406951659	15.1697529379661	5.60875388838294e-52	2.58400719464146e-49	LINC01933	lncRNA	5	151949571	152270449	D7vsD0
ENSG00000273433	1168.59160908746	12.3830447584571	0.780354312744466	15.1188307231416	1.21684096844695e-51	5.51711832106645e-49	AC004080.6	lncRNA	7	27128969	27152561	D7vsD0
ENSG00000140836	6456.23915918651	3.83827552286032	0.216101395281199	15.0543938812938	3.23046530020128e-51	1.43835812406284e-48	ZFHX3	protein_coding	16	72782885	73891871	D7vsD0
ENSG00000251569	310.684763257799	3.72539825198125	0.208615454531944	15.0535263987375	3.27311574233598e-51	1.43835812406284e-48	AC093899.2	protein_coding	2	169479480	169525922	D7vsD0
ENSG00000274866	22701.8387738975	10.3667756175268	0.654140859453595	14.953622719268	1.47501825042708e-50	6.38370019775744e-48	RF01973	misc_RNA	11	1997484	1997552	D7vsD0
ENSG00000111885	2212.41653744827	4.14340413102692	0.23847025439618	14.9217945023668	2.37791258826155e-50	1.01377156971796e-47	MAN1A1	protein_coding	6	119177205	119349761	D7vsD0
ENSG00000005020	2022.1698174433	5.44615766005673	0.326157227838472	14.9043382919118	3.08857215622406e-50	1.29738198632918e-47	SKAP2	protein_coding	7	26667068	26995239	D7vsD0
ENSG00000250742	1260.7244741314	8.43477968465397	0.538499755937498	14.5771276553096	3.92694648563574e-48	1.62564202051738e-45	LINC02381	lncRNA	12	54126082	54147485	D7vsD0
ENSG00000199145	71.6233887651506	-6.89285676805215	0.434203699371197	-14.527413693589	8.12298652383626e-48	3.3146426723837e-45	MIR302D	miRNA	4	112648004	112648071	D7vsD0
ENSG00000249790	2779.23893375576	-4.21444956696638	0.249910431203259	-14.5230014989428	8.66322344761305e-48	3.48530020503689e-45	AC092490.1	lncRNA	12	8788253	8795789	D7vsD0
ENSG00000088305	12929.8647522816	-4.35289172026026	0.260403186184348	-14.4694532177991	1.88968366570542e-47	7.49679503155688e-45	DNMT3B	protein_coding	20	32762385	32809356	D7vsD0
ENSG00000174720	4370.61729932178	-2.50820447660597	0.133974251089179	-14.3550306194718	9.90817572391851e-47	3.8769470051782e-44	LARP7	protein_coding	4	112637107	112657592	D7vsD0
ENSG00000148225	301.477149914384	2.89396435589171	0.162982947153566	14.1669076195815	1.4682501926511e-45	5.66744574363325e-43	WDR31	protein_coding	9	113313222	113340298	D7vsD0
ENSG00000176692	478.729655946766	6.92265272997857	0.448335200550663	14.1359695205605	2.27972509542e-45	8.68240901674359e-43	FOXC2	protein_coding	16	86566829	86569728	D7vsD0
ENSG00000198353	1351.19805639038	12.1571198563504	0.820085789270657	14.1108649945538	3.25560028890095e-45	1.22359166647588e-42	HOXC4	protein_coding	12	54016931	54056030	D7vsD0
ENSG00000139793	1556.12760119239	3.86211314785469	0.23242932692146	14.0993961100359	3.83033366145653e-45	1.42090455462136e-42	MBNL2	protein_coding	13	97221434	97394120	D7vsD0
ENSG00000168542	79239.8275912262	7.90884580732746	0.519530633420473	14.0970432467262	3.96017554297491e-45	1.45023659242994e-42	COL3A1	protein_coding	2	188974320	189012746	D7vsD0
ENSG00000182670	25031.2402773056	3.47775447469764	0.206686703089466	13.9958421681606	1.65260353056542e-44	5.97531230975577e-42	TTC3	protein_coding	21	37073226	37203112	D7vsD0
ENSG00000179899	4826.31591246016	-3.19745864502303	0.187513927079836	-13.9320779299275	4.04416009724651e-44	1.44396736272186e-41	PHC1P1	processed_pseudogene	12	55411727	55414787	D7vsD0
ENSG00000171016	1299.46813396992	3.12126335899664	0.18328528850063	13.8377901453227	1.50770776229912e-43	5.31681043485335e-41	PYGO1	protein_coding	15	55538890	55588947	D7vsD0
ENSG00000121904	528.641433962725	-4.93224443317699	0.314883999452411	-13.8058600650936	2.34951515629184e-43	8.18433547857562e-41	CSMD2	protein_coding	1	33513999	34165842	D7vsD0
ENSG00000054392	383.643435577564	3.84694636613764	0.236658158369945	13.7833674892313	3.20944882631214e-43	1.10451441294916e-40	HHAT	protein_coding	1	210328252	210676296	D7vsD0
ENSG00000266010	166.014421042635	10.089177553152	0.690151711527765	13.7711424812857	3.80153331438139e-43	1.29270235228559e-40	GATA6-AS1	lncRNA	18	22164886	22169878	D7vsD0
ENSG00000164125	3419.22111263494	8.54101603790057	0.581901320033484	13.6724488568659	1.48318410493003e-42	4.95209469359449e-40	GASK1B	protein_coding	4	158124474	158173318	D7vsD0
ENSG00000128573	585.712489318986	7.68080077778502	0.518999815384123	13.6720680190093	1.49096815449211e-42	4.95209469359449e-40	FOXP2	protein_coding	7	114086327	114693772	D7vsD0
ENSG00000119242	1254.99962429025	4.00659369658593	0.251181334486115	13.6220062035504	2.9631446532114e-42	9.72865102003797e-40	CCDC92	protein_coding	12	123918660	123972831	D7vsD0
ENSG00000105996	604.413085166011	11.1784038916242	0.782186645761444	13.5433198061208	8.67767734797894e-42	2.81669517917807e-39	HOXA2	protein_coding	7	27100354	27102686	D7vsD0
ENSG00000224189	1021.85073886631	9.0940516080849	0.629920628400416	13.508132968581	1.40027708368388e-41	4.49410276610633e-39	HAGLR	lncRNA	2	176164051	176188958	D7vsD0
ENSG00000109738	172.023993885298	3.9133784105239	0.247541923822918	13.4457160190162	3.26232588634735e-41	1.03538974019584e-38	GLRB	protein_coding	4	157076125	157172090	D7vsD0
ENSG00000149972	231.391224588718	9.69898679536458	0.680230308448889	13.3983838740543	6.17941224766766e-41	1.93965638947669e-38	CNTN5	protein_coding	11	99020949	100358885	D7vsD0
ENSG00000132669	876.02858222397	3.38447481778323	0.210141998054634	13.321824498192	1.72831559025732e-40	5.36604418696849e-38	RIN2	protein_coding	20	19757606	20002459	D7vsD0
ENSG00000120075	616.976406078949	12.637208407221	0.907004618011347	13.2879239729187	2.72021109226363e-40	8.35485049886219e-38	HOXB5	protein_coding	17	48591257	48593961	D7vsD0
ENSG00000180011	2647.69889911871	3.51331330227301	0.22040052362609	13.2863264301536	2.77889993586972e-40	8.44430827321091e-38	ZADH2	protein_coding	18	75195113	75209139	D7vsD0
ENSG00000231527	133.941722554737	4.01246771939165	0.258739925896172	13.2467678017618	4.71057709192743e-40	1.41634656898753e-37	FAM27C	lncRNA	9	61854148	62096920	D7vsD0
ENSG00000076356	5699.73524568335	5.85823331071024	0.400288238532286	13.1735904358452	1.24531583982657e-39	3.70533350508396e-37	PLXNA2	protein_coding	1	208022242	208244384	D7vsD0
ENSG00000244342	143.091278060231	-8.12674701118824	0.573305731221158	-13.1548432197322	1.59614241279431e-39	4.70022802876872e-37	LINC00698	lncRNA	3	62950430	63125062	D7vsD0
ENSG00000269713	3035.81613660006	2.86213176198538	0.173123585630244	13.1532151075525	1.63089402018848e-39	4.75355681557793e-37	NBPF9	protein_coding	1	149054027	149103561	D7vsD0
ENSG00000237187	1008.07741219815	5.31981697953302	0.360407561746915	13.137396331484	2.01025348826051e-39	5.80008895340133e-37	NR2F1-AS1	lncRNA	5	93360779	93585649	D7vsD0
ENSG00000284010	5956.77450377297	11.0325869220464	0.797217038425491	13.1050722933374	3.07968641254077e-39	8.79681626878145e-37	MIR675	miRNA	11	1996759	1996831	D7vsD0
ENSG00000249388	177.614169986678	11.2920254730853	0.818749369664234	13.077293088453	4.43970677314468e-39	1.25560182443668e-36	AC023794.3	lncRNA	12	54081736	54102699	D7vsD0
ENSG00000106004	566.413192193827	11.7298700108915	0.853764900092513	13.0537926889286	6.04609122182255e-39	1.69314264372686e-36	HOXA5	protein_coding	7	27141052	27143681	D7vsD0
ENSG00000163288	97.7598231276858	7.62958337994328	0.53994517458859	13.0468494052399	6.62301055235751e-39	1.83669585842272e-36	GABRB1	protein_coding	4	46993723	47426444	D7vsD0
ENSG00000136110	612.616905483569	-6.96625401187409	0.492044631643859	-12.9688520135971	1.83761896634252e-38	5.01755473156907e-36	CNMD	protein_coding	13	52703264	52739820	D7vsD0
ENSG00000108511	258.900686904381	11.3571949170963	0.830638711108562	12.9685683715846	1.84443091588977e-38	5.01755473156907e-36	HOXB6	protein_coding	17	48595751	48604992	D7vsD0
ENSG00000115295	468.31951024501	4.18554080670903	0.278385051990403	12.9336714775661	2.90603015220698e-38	7.83092879883396e-36	CLIP4	protein_coding	2	29097705	29189643	D7vsD0
ENSG00000273173	11309.8022452289	-2.47944311239461	0.146609714660642	-12.9216751889852	3.39664849450856e-38	9.06746426141518e-36	SNURF	protein_coding	15	24954986	24977850	D7vsD0
ENSG00000165966	545.552179021579	10.4492138114364	0.764649169030249	12.900313256008	4.48271224399934e-38	1.18559437534812e-35	PDZRN4	protein_coding	12	41188448	41574724	D7vsD0
ENSG00000259280	310.563066839193	9.97365003092084	0.728407852559321	12.8892762453522	5.17269687006423e-38	1.35553131556435e-35	AC018563.1	lncRNA	15	36876379	36887035	D7vsD0
ENSG00000204054	1109.68290423136	4.11687658343448	0.274909377041237	12.8474212900519	8.89254032175977e-38	2.30915019773405e-35	LINC00963	lncRNA	9	129476946	129513687	D7vsD0
ENSG00000143867	274.139492882163	9.07839874403455	0.6625230949443	12.8197776180898	1.2706442964145e-37	3.2697913227733e-35	OSR1	protein_coding	2	19351485	19358623	D7vsD0
ENSG00000153046	1759.43974920835	-2.35205756349429	0.138092377095999	-12.7961991867651	1.7217401493542e-37	4.3910522880494e-35	CDYL	protein_coding	6	4706159	4955551	D7vsD0
ENSG00000154330	457.967754765946	8.25358919947917	0.604868623577345	12.6781071137815	7.81975258024093e-37	1.97666736904426e-34	PGM5	protein_coding	9	68328308	68531061	D7vsD0
ENSG00000189056	2541.8276045321	8.03427362936234	0.587980559194875	12.6692515813153	8.75456594452561e-37	2.19355633017044e-34	RELN	protein_coding	7	103471784	103989658	D7vsD0
ENSG00000250654	192.834303704921	10.7362997341184	0.810792851019884	12.5202136665971	5.78791289931458e-36	1.43761690483497e-33	AC023794.4	transcribed_unprocessed_pseudogene	12	54076838	54081903	D7vsD0
ENSG00000144476	1122.90987810612	5.40879940688789	0.387662006103785	12.4433122950833	1.52064685666709e-35	3.74446179429644e-33	ACKR3	protein_coding	2	236567787	236582354	D7vsD0
ENSG00000205403	3409.60930858687	8.5753219103627	0.642747434085176	12.4315111762917	1.76270248233563e-35	4.30340459020812e-33	CFI	protein_coding	4	109740694	109802179	D7vsD0
ENSG00000179362	65.6018798906633	4.40685617615242	0.308157404419169	12.4022857193909	2.53974012260857e-35	6.14789295442299e-33	HMGN2P46	transcribed_processed_pseudogene	15	45511136	45586290	D7vsD0
ENSG00000275297	83.3663993581414	3.91192274109297	0.268445370759617	12.393295260331	2.84123726267706e-35	6.81992446816029e-33	AL162731.1	lncRNA	9	41760088	41764175	D7vsD0
ENSG00000214265	11035.5983174379	-2.48023540350067	0.15303358804602	-12.3844407472871	3.17288953582355e-35	7.55253472510532e-33	AC124312.1	protein_coding	15	24955034	25000276	D7vsD0
ENSG00000275661	6919.2396034024	9.57740560960884	0.726595154077113	12.3760880583226	3.52090248395166e-35	8.3116577315368e-33	RF01974	misc_RNA	KI270721.1	52895	53010	D7vsD0
ENSG00000260918	162.33706842008	7.35580091461318	0.547133966425623	12.375033045099	3.56747440352133e-35	8.35256875919535e-33	AC107398.3	lncRNA	4	47431960	47438959	D7vsD0
ENSG00000277103	129.169200107474	-4.33783843569662	0.303571233311415	-12.3622992691367	4.18026314922878e-35	9.70772655240414e-33	AL445670.1	processed_pseudogene	9	97151894	97152694	D7vsD0
ENSG00000075223	8758.11550317906	4.99813634688783	0.358016940675726	12.3266132003654	6.51269545844525e-35	1.5002309118954e-32	SEMA3C	protein_coding	7	80742538	80922359	D7vsD0
ENSG00000163032	561.973614457662	-5.3922813563557	0.39008664821792	-12.3236244519452	6.75869280272964e-35	1.54444240973735e-32	VSNL1	protein_coding	2	17539126	17657018	D7vsD0
ENSG00000228677	1068.56515391485	3.52277372216294	0.238456595980558	12.319951604117	7.07367272840707e-35	1.60359037947793e-32	TTC3-AS1	lncRNA	21	37187666	37193926	D7vsD0
ENSG00000113448	1383.42731589192	3.92356684873745	0.271208959714877	12.309943049991	8.00796745502805e-35	1.80109907390095e-32	PDE4D	protein_coding	5	58969038	60522120	D7vsD0
ENSG00000002746	400.12568392148	4.91624433181279	0.352682546081593	12.2808581823348	1.14774274879834e-34	1.63920619383378e-30	HECW1	protein_coding	7	43112629	43566001	D30vsD14
ENSG00000148444	522.468019009591	2.82186074016	0.182174565324981	12.2786665425531	1.17925889433791e-34	2.63158992639594e-32	COMMD3	protein_coding	10	22316386	22320306	D7vsD0
ENSG00000257178	134.310849936552	10.1224448580397	0.777109344901205	12.2729766674627	1.26515117738528e-34	2.7886270282056e-32	AC103702.1	lncRNA	17	48579630	48582259	D7vsD0
ENSG00000116035	240.422728008864	6.2625402232219	0.462614629854438	12.2727208713835	1.26915527820588e-34	2.7886270282056e-32	VAX2	protein_coding	2	70900576	70965373	D7vsD0
ENSG00000135111	1046.46857113247	7.11130539141329	0.534735836306821	12.2047279204018	2.9328724026967e-34	6.39500513821591e-32	TBX3	protein_coding	12	114670255	114684175	D7vsD0
ENSG00000128739	12869.4471438074	-2.41611623801715	0.150058195131446	-12.2027073323996	3.0065835161649e-34	6.50606451179804e-32	SNRPN	protein_coding	15	24823637	24978723	D7vsD0
ENSG00000265666	201.863789122369	5.09974058146296	0.37138395167545	12.1565311616059	5.29601348651022e-34	1.13740849044119e-31	RARA-AS1	lncRNA	17	40340867	40343136	D7vsD0
ENSG00000284154	671.878587777557	3.26529506218554	0.220846592584227	12.1364564914594	6.76946632993978e-34	1.44300773319701e-31	MIR3605	miRNA	1	33332393	33332492	D7vsD0
ENSG00000099250	5469.78071830131	5.16537702437831	0.377661808880548	12.1282505052743	7.48310385472344e-34	1.58331391486163e-31	NRP1	protein_coding	10	33177492	33336262	D7vsD0
ENSG00000199102	70.0911260250864	-6.48819193767814	0.486767112220731	-12.1273434245518	7.56643758336544e-34	1.58917443478861e-31	MIR302C	miRNA	4	112648363	112648430	D7vsD0
ENSG00000156966	748.961051737261	-5.4685707036452	0.403198837254341	-12.1120654436922	9.11691022277131e-34	1.90084250805284e-31	B3GNT7	protein_coding	2	231395710	231401164	D7vsD0
ENSG00000007372	4894.04461039138	6.53412309757008	0.49378834745458	12.0479211958668	1.98903086024986e-33	4.11700561537514e-31	PAX6	protein_coding	11	31784779	31817961	D7vsD0
ENSG00000213612	172.025951176867	-4.64280445134907	0.33702943581358	-12.0399111180115	2.1919168279898e-33	4.50431023558997e-31	FAM220CP	processed_pseudogene	9	97121659	97122489	D7vsD0
ENSG00000232046	61.1455807017531	7.11666360227156	0.543059762508742	12.0275226654569	2.54688561001578e-33	5.19637432603504e-31	LINC01798	lncRNA	2	66574030	66731223	D7vsD0
ENSG00000250432	149.919971057184	7.32997036622456	0.562316159899493	11.9949787098954	3.77514211260498e-33	7.64774179464175e-31	FAM242C	lncRNA	12	54085132	54125992	D7vsD0
ENSG00000276462	324.174760412668	8.88847206030106	0.692594547699543	11.988936511096	4.0608523839254e-33	8.16860475312994e-31	BX255923.2	lncRNA	9	41100793	41119909	D7vsD0
ENSG00000265992	20312.8840439073	-11.0008044845946	0.869591286307231	-11.9778160713016	4.64396629287282e-33	9.27624148179155e-31	ESRG	lncRNA	3	54632122	54639857	D7vsD0
ENSG00000145431	2114.62164992738	4.10268995413033	0.293989695823119	11.9653511810385	5.39687693417956e-33	1.06933950173886e-30	PDGFC	protein_coding	4	156760454	156971799	D7vsD0
ENSG00000237149	148.016181009978	7.30369778600218	0.561535416840132	11.9648691507467	5.42830933175097e-33	1.06933950173886e-30	ZNF503-AS2	lncRNA	10	75401519	75408982	D7vsD0
ENSG00000116039	214.721775069207	6.13512947495853	0.464199034523333	11.956357213577	6.01428673798592e-33	1.17665812591664e-30	ATP6V1B1	protein_coding	2	70935900	70965431	D7vsD0
ENSG00000138639	555.541063433815	5.662884119529	0.4263811631177	11.9092599738682	1.05913051744579e-32	2.05802748981779e-30	ARHGAP24	protein_coding	4	85475150	86002668	D7vsD0
ENSG00000165973	432.729753844169	9.05559721297819	0.711306146478016	11.9085112014282	1.06868334111518e-32	2.06255884835229e-30	NELL1	protein_coding	11	20669551	21575681	D7vsD0
ENSG00000176678	173.521116844968	5.99735386338462	0.455693693965125	11.877175249651	1.55534873028863e-32	2.98167658603787e-30	FOXL1	protein_coding	16	86576368	86582160	D7vsD0
ENSG00000226819	66.4949235654408	9.72391910369153	0.770182310005119	11.8659166602136	1.77942808034916e-32	3.38850557913956e-30	MEIS1-AS3	lncRNA	2	66426735	66433470	D7vsD0
ENSG00000248429	1016.28789715333	8.55971321112494	0.673193024408949	11.8461019677478	2.2543540765645e-32	4.26446157900585e-30	FAM198B-AS1	lncRNA	4	158170752	158202877	D7vsD0
ENSG00000159712	538.277664090295	-4.58693518055878	0.338245518574084	-11.8314507090277	2.68461404020075e-32	5.04495496344042e-30	ANKRD18CP	unprocessed_pseudogene	9	97156570	97221235	D7vsD0
ENSG00000259275	62.5732969395002	9.07394335690119	0.718828640173211	11.8094117046528	3.48994581320454e-32	6.51547792211598e-30	AC087477.2	lncRNA	15	96354237	96405235	D7vsD0
ENSG00000268050	150.156589062136	5.02042005000786	0.375649601068161	11.8073333164623	3.57727795321067e-32	6.63515373087725e-30	AL158151.3	lncRNA	9	129175807	129177575	D7vsD0
ENSG00000143669	528.406399505353	3.38422281422495	0.237401102570113	11.7911112624182	4.33779237507484e-32	7.99385170333147e-30	LYST	protein_coding	1	235661041	235883640	D7vsD0
ENSG00000266283	85.4883292937156	8.602441550934	0.680047779672587	11.7895268400024	4.42017333397418e-32	8.09345071228452e-30	AC091588.3	lncRNA	18	22200619	22205229	D7vsD0
ENSG00000259180	569.444244832225	4.62443107307773	0.342710605731639	11.786711603086	4.57040014279996e-32	8.31521717700242e-30	AC012378.1	lncRNA	15	55680385	55681463	D7vsD0
ENSG00000168769	2114.05284497923	2.43737035964049	0.157547967663445	11.7575008241143	6.46187760025238e-32	1.16820931502284e-29	TET2	protein_coding	4	105145875	105279816	D7vsD0
ENSG00000117407	60.9840190684283	-4.418866325283	0.326298759101163	-11.7495583980887	7.09888526371328e-32	1.2752991111491e-29	ARTN	protein_coding	1	43933320	43937240	D7vsD0
ENSG00000099869	220.434656209934	8.17706802026102	0.646188682090539	11.748995658202	7.14631457024207e-32	1.27579580865247e-29	IGF2-AS	lncRNA	11	2140501	2148666	D7vsD0
ENSG00000272729	163.955623638691	9.48567144686167	0.758815326795322	11.7296938168758	8.97828523675549e-32	1.59289279194214e-29	AC009336.1	lncRNA	2	176164164	176165716	D7vsD0
ENSG00000158246	442.991267317501	-4.1839857332309	0.306845610905511	-11.7289790217633	9.0544202899199e-32	1.596484328156e-29	TENT5B	protein_coding	1	27005020	27012850	D7vsD0
ENSG00000270231	4998.93970313016	3.0940403672044	0.214252962692038	11.710644910945	1.12421238103399e-31	1.97006150011379e-29	NBPF8	transcribed_unprocessed_pseudogene	1	120419850	120467739	D7vsD0
ENSG00000127824	357.53747144655	-4.88270558692247	0.367427365168209	-11.6967487844978	1.32430703304566e-31	2.30655524950709e-29	TUBA4A	protein_coding	2	219249710	219278170	D7vsD0
ENSG00000148680	294.412234896044	-7.69625173421685	0.608157944145216	-11.6931001274873	1.38246436643397e-31	2.39325528259514e-29	HTR7	protein_coding	10	90740823	90858039	D7vsD0
ENSG00000160097	1520.85748169839	5.53589741208106	0.423602754295607	11.6875949504005	1.47504629687007e-31	2.53814592914437e-29	FNDC5	protein_coding	1	32862268	32872482	D7vsD0
ENSG00000119888	2881.17240951702	-5.46752047393469	0.420239242320567	-11.6184306038944	3.3218217849414e-31	3.16281724883554e-27	EPCAM	protein_coding	2	47345158	47387601	D30vsD14
ENSG00000091656	6145.46581334582	3.30794116448771	0.235138393473107	11.5801640228487	5.19465674187023e-31	8.88504042962762e-29	ZFHX4	protein_coding	8	76681239	76867285	D7vsD0
ENSG00000268894	85.1624398098071	6.13678387187938	0.48178996321346	11.5232451810534	1.00743872667023e-30	1.71288570170288e-28	PLCE1-AS1	lncRNA	10	94278681	94287478	D7vsD0
ENSG00000120068	160.152701769759	10.3820074788181	0.850606772080248	11.5176692690308	1.07478992042828e-30	1.81658575663392e-28	HOXB8	protein_coding	17	48611377	48614939	D7vsD0
ENSG00000165102	2681.39676601773	2.3181425076251	0.150551936705214	11.5119243601539	1.14885792103423e-30	1.93035162684834e-28	HGSNAT	protein_coding	8	43140464	43202855	D7vsD0
ENSG00000176907	1207.38652566185	5.79349081029108	0.452513253367878	11.5101398059092	1.17288106601079e-30	1.95919150699018e-28	TCIM	protein_coding	8	40153455	40155308	D7vsD0
ENSG00000280707	264.729318317866	-10.027275208316	0.820466279612824	-11.5084256878562	1.19642531417245e-30	1.98690073686173e-28	AL353747.4	lncRNA	6	167228300	167237511	D7vsD0
ENSG00000274628	362.807292682458	4.84614797981107	0.3714244092454	11.4724500429796	1.81448070834206e-30	2.99588595104524e-28	AL669942.1	transcribed_unprocessed_pseudogene	9	66047084	66055006	D7vsD0
ENSG00000189143	731.779073668867	-5.43712102387105	0.423340940738854	-11.4614972400323	2.05923792387593e-30	1.4705018014398e-26	CLDN4	protein_coding	7	73799542	73832693	D30vsD14
ENSG00000188483	875.419388516965	4.34137811908682	0.327820571203904	11.458640637748	2.12828914850142e-30	3.49381903665485e-28	IER5L	protein_coding	9	129175552	129178262	D7vsD0
ENSG00000138449	460.403469039543	9.4601939941069	0.77604417646284	11.4364546030865	2.74890782994487e-30	4.48684590025973e-28	SLC40A1	protein_coding	2	189560579	189583758	D7vsD0
ENSG00000278918	504.084245046733	2.87521305795747	0.200339302821059	11.4316712981829	2.90463709947034e-30	4.71409398348129e-28	AC080112.3	TEC	17	40348049	40350539	D7vsD0
ENSG00000171246	297.389221085749	-7.74863686411752	0.627369548511267	-11.4185281722976	3.3790796197994e-30	5.45310905423447e-28	NPTX1	protein_coding	17	80466834	80477843	D7vsD0
ENSG00000141934	245.107956460863	-4.72632645199022	0.362836738005997	-11.413746234048	3.57014893929078e-30	5.72908619673605e-28	PLPP2	protein_coding	19	281040	291403	D7vsD0
ENSG00000167600	2732.5018180052	-4.81823276803265	0.370923355186127	-11.4126886561469	3.61383296676369e-30	2.06451049725276e-26	CYP2S1	protein_coding	19	41193210	41207539	D30vsD14
ENSG00000166073	1588.3878575797	-4.3245451128898	0.328200838007571	-11.394075455723	4.47555546842546e-30	7.1418863910673e-28	GPR176	protein_coding	15	39799032	39920892	D7vsD0
ENSG00000171456	4487.17189290947	2.22220797182637	0.143770600627644	11.3876408993145	4.81859353992483e-30	7.64657254857849e-28	ASXL1	protein_coding	20	32358330	32439319	D7vsD0
ENSG00000131018	1924.19849648637	2.77849925127231	0.192988084433086	11.3659828155497	6.17653476831721e-30	9.74732260343716e-28	SYNE1	protein_coding	6	152121684	152637801	D7vsD0
ENSG00000259580	266.769591521653	-4.04296891674377	0.304272533221162	-11.3647093943584	6.26726868080127e-30	9.83616827463777e-28	AC023908.2	lncRNA	15	39770559	39801333	D7vsD0
ENSG00000269897	1222.87675014514	2.12301209906876	0.135686198489181	11.3350666183739	8.79651391399298e-30	1.3730252646956e-27	COMMD3-BMI1	protein_coding	10	22316388	22329542	D7vsD0
ENSG00000152582	308.890110117176	3.26924229890197	0.236923474866972	11.3295750892103	9.36579842467099e-30	1.45393840327338e-27	SPEF2	protein_coding	5	35617844	35814611	D7vsD0
ENSG00000171408	418.381233805704	7.7658208199206	0.634055600857431	11.3252225991065	9.84285150185341e-30	1.51973627188617e-27	PDE7B	protein_coding	6	135851701	136195574	D7vsD0
ENSG00000167600	2732.5018180052	-4.4841437749117	0.345122632223153	-11.2978501287929	1.34469672281762e-29	2.06504931132056e-27	CYP2S1	protein_coding	19	41193210	41207539	D7vsD0
ENSG00000275266	2525.59784017383	9.74237707993164	0.812205203410013	11.2747087084455	1.74956720226416e-29	2.67244051152264e-27	RF01972	misc_RNA	11	1996540	1996610	D7vsD0
ENSG00000152061	2420.07860365889	-2.54903119719074	0.174265290590088	-11.2703521770758	1.83833118171893e-29	2.79308999333083e-27	RABGAP1L	protein_coding	1	174159410	174995308	D7vsD0
ENSG00000118640	483.195538933589	-4.33679051952713	0.332904840638979	-11.2698587149587	1.8486630182525e-29	8.55369703148639e-26	VAMP8	protein_coding	2	85561562	85582031	D30vsD14
ENSG00000176092	243.229750990206	-5.62409314522196	0.447569740554962	-11.2587887174271	2.09620078491824e-29	8.55369703148639e-26	CRYBG2	protein_coding	1	26321698	26360080	D30vsD14
ENSG00000187867	427.134411905549	-5.04393874358324	0.398334100863521	-11.1939669084746	4.36460005222157e-29	6.59631935934693e-27	PALM3	protein_coding	19	14053363	14062076	D7vsD0
ENSG00000276528	76.7804425716094	9.07632586381267	0.759284099318311	11.1833316033303	4.92073145566479e-29	7.3976722789268e-27	RF01975	misc_RNA	7	27096124	27096248	D7vsD0
ENSG00000230937	445.69649622524	-7.44566617057703	0.6136231548215	-11.1805855379965	5.07540019708834e-29	1.81217164037039e-25	MIR205HG	lncRNA	1	209428817	209432838	D30vsD14
ENSG00000223839	394.834907322907	4.7900813701161	0.37619981855223	11.1777868110063	5.23799800419524e-29	7.83341230323733e-27	FAM95B1	transcribed_unprocessed_pseudogene	9	40321299	40329221	D7vsD0
ENSG00000143499	688.327661231693	2.7977192974274	0.198715644351412	11.135103653512	8.46464780913754e-29	1.25929270843857e-26	SMYD2	protein_coding	1	214281102	214337131	D7vsD0
ENSG00000172789	276.131612754875	11.4773420821886	0.97843549314827	11.1324069480971	8.72472822219256e-29	1.2912597768845e-26	HOXC5	protein_coding	12	54032853	54035358	D7vsD0
ENSG00000183742	828.899816807931	-5.23473893832312	0.417984211225094	-11.1241975496991	9.56627822713264e-29	2.73957352785003e-25	MACC1	protein_coding	7	20134655	20217404	D30vsD14
ENSG00000145242	176.397727345801	5.59343430418977	0.450238133810377	11.1239673587914	9.59100100773713e-29	2.73957352785003e-25	EPHA5	protein_coding	4	65319563	65670495	D30vsD14
ENSG00000166105	319.538562410565	-7.0577625528019	0.583505390473146	-11.092892471059	1.35823653741915e-28	1.99982827086807e-26	GLB1L3	protein_coding	11	134274245	134319564	D7vsD0
ENSG00000130813	361.420857571677	-4.83274262779858	0.38315615844931	-11.0861917109458	1.46387985771668e-28	2.14432124388816e-26	C19orf66	protein_coding	19	10086122	10093252	D7vsD0
ENSG00000184292	572.400138960478	-6.66301505884222	0.54832186941476	-11.0847576904592	1.48752621444312e-28	3.86269988994122e-25	TACSTD2	protein_coding	1	58575423	58577773	D30vsD14
ENSG00000203727	873.139594705498	5.10876307398516	0.40852351129115	11.0734460782629	1.6878271234482e-28	2.45974969153951e-26	SAMD5	protein_coding	6	147508690	147737547	D7vsD0
ENSG00000274444	46.6700211988627	8.77431915210044	0.740363384424684	11.0612157818476	1.93457264303207e-28	2.8050321307395e-26	AC078909.2	lncRNA	15	37109587	37109984	D7vsD0
ENSG00000127124	854.577941859647	3.36508027306036	0.251389296896538	11.0588649054718	1.98594813105235e-28	2.86498093006967e-26	HIVEP3	protein_coding	1	41506365	42035925	D7vsD0
ENSG00000177108	678.480255656431	-7.53374726766225	0.628416870978326	-11.057544105785	2.015404024272e-28	2.89286434921133e-26	ZDHHC22	protein_coding	14	77131270	77142734	D7vsD0
ENSG00000130477	1803.33799258792	4.27032247047961	0.333398512820916	11.0538059672125	2.10114015711143e-28	4.88425136221893e-25	UNC13A	protein_coding	19	17601328	17688365	D30vsD14
ENSG00000181885	930.19163107339	-5.28260985135132	0.425171204216618	-11.0487488446136	2.22291232701464e-28	4.88425136221893e-25	CLDN7	protein_coding	17	7259903	7263983	D30vsD14
ENSG00000270392	221.361831500419	4.77465918471099	0.3792928744641	11.0459738813457	2.29268002033201e-28	3.27440560503818e-26	PFN1P2	transcribed_processed_pseudogene	1	120432204	120434052	D7vsD0
ENSG00000264164	61.3850112679515	-4.34847198127975	0.340777051573567	-11.0437952435518	2.34897343144233e-28	3.33811328834422e-26	AC090616.2	transcribed_processed_pseudogene	17	32083179	32097065	D7vsD0
ENSG00000186439	352.169774801017	-7.81955521550355	0.657418354516111	-11.0044922929304	3.63557962070872e-28	5.14092555870911e-26	TRDN	protein_coding	6	123216339	123637093	D7vsD0
ENSG00000132437	56.0459262166898	6.85763244432514	0.570265686275939	10.99949128149	3.84293722947087e-28	5.40737236564562e-26	DDC	protein_coding	7	50458436	50565405	D7vsD0
ENSG00000092051	1071.35529302343	-5.70550243461717	0.467391770765757	-10.9554826483743	6.25440637820784e-28	8.75739528368278e-26	JPH4	protein_coding	14	23568035	23578790	D7vsD0
ENSG00000008083	5621.57600290724	-2.27888150922276	0.154710745433527	-10.9486998105801	6.7408221118963e-28	9.39243135630273e-26	JARID2	protein_coding	6	15246069	15522042	D7vsD0
ENSG00000271327	163.29688760577	4.26679996220068	0.336378817082439	10.9453977932812	6.99101698025682e-28	9.69375771961436e-26	AC010201.2	lncRNA	12	89367807	89369301	D7vsD0
ENSG00000234394	295.72968424114	7.99042423827818	0.676966303003983	10.9391327240621	7.49130829995271e-28	1.03372816560314e-25	AL353608.3	lncRNA	9	68306528	68330626	D7vsD0
ENSG00000207744	112.353835632723	10.4745397633407	0.904930509565757	10.928507392337	8.42223379646286e-28	1.15659945270272e-25	MIR10B	miRNA	2	176150303	176150412	D7vsD0
ENSG00000169946	395.304456757717	5.14810834619919	0.417622976589324	10.9263824118719	8.62174095032541e-28	1.1783320981105e-25	ZFPM2	protein_coding	8	104590733	105804539	D7vsD0
ENSG00000225077	44.9556228481459	-4.14348373473957	0.326135591421036	-10.9110561016495	1.0206367244532e-27	1.38826035225149e-25	LINC00337	lncRNA	1	6234692	6239444	D7vsD0
ENSG00000122870	1583.36237179877	4.55780868667548	0.364793668870863	10.890563695835	1.27846482696448e-27	1.7307141856594e-25	BICC1	protein_coding	10	58513140	58831437	D7vsD0
ENSG00000162825	5133.94272975648	2.78747150887637	0.202574254648435	10.8724157109635	1.56014357188461e-27	2.10207268808076e-25	NBPF20	protein_coding	1	145289900	145405778	D7vsD0
ENSG00000205763	241.574347235757	2.32496187524665	0.161999343310856	10.7405489410404	6.56528492512114e-27	8.76312142996076e-25	RP9P	transcribed_unprocessed_pseudogene	7	32916815	32943176	D7vsD0
ENSG00000180210	79.8617316954269	5.06175477513981	0.416911265469559	10.7379079097269	6.75579313484307e-27	8.97546395830964e-25	F2	protein_coding	11	46719180	46739506	D7vsD0
ENSG00000106804	319.760018827055	3.75575713509904	0.295654395280544	10.7245391433817	7.80752981500574e-27	1.03247352609178e-24	C5	protein_coding	9	120952335	121050276	D7vsD0
ENSG00000271009	56.0964219421298	6.06327960275813	0.510951434431009	10.7217227188308	8.04899940388919e-27	1.05267356983804e-24	AC116667.1	lncRNA	16	73060245	73062316	D7vsD0
ENSG00000279645	56.5456430614451	8.24362179167736	0.714314951571268	10.7216316483798	8.05692980406649e-27	1.05267356983804e-24	AC016251.1	TEC	15	96285068	96289265	D7vsD0
ENSG00000228624	568.26927062281	-4.16524915831007	0.333932609498309	-10.7214721068689	8.07084133155479e-27	1.05267356983804e-24	HDAC2-AS2	lncRNA	6	113969701	114471705	D7vsD0
ENSG00000255192	108.564489112673	-6.00339005177855	0.505949574269653	-10.70934798117	9.20075250177293e-27	1.19459224754837e-24	NANOGP8	protein_coding	15	35084193	35085110	D7vsD0
ENSG00000275160	76.1989337779294	3.5716836350191	0.27930781082694	10.6931618782035	1.09570611217188e-26	1.41618775511663e-24	AL354718.1	processed_pseudogene	9	41479960	41480548	D7vsD0
ENSG00000140835	81.975313959807	-4.95165403956236	0.408461952246628	-10.6904792858792	1.12786616139571e-26	1.45118779432914e-24	CHST4	protein_coding	16	71525233	71538746	D7vsD0
ENSG00000134686	4161.60624735878	3.27596581294751	0.25200028780851	10.6784235698664	1.28434080555949e-26	1.64510810627808e-24	PHC2	protein_coding	1	33323623	33431052	D7vsD0
ENSG00000270087	308.729886512402	7.18624148437297	0.619463295149416	10.6563884189147	1.62797081955657e-26	2.07595350400954e-24	AC010997.3	lncRNA	10	75279726	75401246	D7vsD0
ENSG00000140873	871.835245446373	6.03759250938445	0.511911094671645	10.6514442959708	1.71680472212549e-26	2.17950267034633e-24	ADAMTS18	protein_coding	16	77247813	77435034	D7vsD0
ENSG00000232284	287.272576672335	4.54986489754489	0.37231228278502	10.6492992062641	1.7568261407002e-26	2.22044167623719e-24	GNG12-AS1	lncRNA	1	67832303	68202987	D7vsD0
ENSG00000171345	3040.96036099109	-5.07903790251038	0.422105904539292	-10.6467070329552	1.80642480728836e-26	3.68562272824176e-23	KRT19	protein_coding	17	41523617	41528308	D30vsD14
ENSG00000160973	819.310369308014	-4.12006846628979	0.332120687685373	-10.6439273353506	1.8611547193118e-26	2.3419393569349e-24	FOXH1	protein_coding	8	144473412	144476335	D7vsD0
ENSG00000120949	102.50476962773	-6.92560825013694	0.596659969645396	-10.6268370138946	2.23566541797376e-26	2.80085732451765e-24	TNFRSF8	protein_coding	1	12063303	12144207	D7vsD0
ENSG00000279300	38.5848258863612	-6.60475610080977	0.566579215031578	-10.6247386792582	2.2865165261394e-26	2.85205493679676e-24	AC008761.3	TEC	19	17622447	17623338	D7vsD0
ENSG00000152402	1767.5049053713	5.46891749584027	0.459698149938929	10.6241834919046	2.300161703802e-26	2.85660082206089e-24	GUCY1A2	protein_coding	11	106674012	107018524	D7vsD0
ENSG00000151224	50.1999548711309	-5.08157863605665	0.423466991567432	-10.6184867429995	2.44492327613277e-26	3.02323759564746e-24	MAT1A	protein_coding	10	80271820	80289658	D7vsD0
ENSG00000276644	1902.99332226981	5.11572006633544	0.427742951471331	10.5921559917022	3.24041142303231e-26	3.98961689170237e-24	DACH1	protein_coding	13	71437966	71867204	D7vsD0
ENSG00000266338	3279.76507071862	2.68164718643704	0.198621984467722	10.5559673671359	4.76703636190994e-26	5.84401831079809e-24	NBPF15	protein_coding	1	144421386	144461674	D7vsD0
ENSG00000075945	1263.66272258525	2.39119799095352	0.171144969553695	10.5536142585064	4.88798660664455e-26	5.96668587317073e-24	KIFAP3	protein_coding	1	169921326	170085208	D7vsD0
ENSG00000104413	2442.55670265668	-6.21789990394491	0.534222330120435	-10.544111667281	5.40815134468198e-26	1.02985623339664e-22	ESRP1	protein_coding	8	94641074	94707466	D30vsD14
ENSG00000106780	1693.16564866124	2.40428987854495	0.17277153941737	10.5300322303087	6.28129703768886e-26	7.6348497270019e-24	MEGF9	protein_coding	9	120600811	120714470	D7vsD0
ENSG00000078549	462.273146670042	-5.62509935718858	0.479145935978589	-10.5189233148662	7.06765899652529e-26	8.5542632024046e-24	ADCYAP1R1	protein_coding	7	31052461	31111479	D7vsD0
ENSG00000236094	51.2370030991462	-6.39985666634958	0.553086602876354	-10.5134650452734	7.48903219632119e-26	9.01624658048804e-24	LINC00545	lncRNA	13	30880912	30883395	D7vsD0
ENSG00000284038	34.7468971020978	9.11328608185569	0.811200226752461	10.513170239113	7.51248664807504e-26	9.01624658048804e-24	MIR10A	miRNA	17	48579838	48579947	D7vsD0
ENSG00000273046	170.254462589603	10.4334925794277	0.937069937711421	10.5098799812962	7.77924849681889e-26	9.29734117418974e-24	AC012531.2	lncRNA	12	54017110	54035361	D7vsD0
ENSG00000077009	163.512812557981	-4.70393145204593	0.392010861899223	-10.5071870511201	8.00455138918455e-26	9.52675024502781e-24	NMRK2	protein_coding	19	3933103	3942416	D7vsD0
ENSG00000112964	358.615283483023	4.68869339781893	0.391714552882893	10.4762342057937	1.11079103825891e-25	1.31490618673707e-23	GHR	protein_coding	5	42423439	42721878	D7vsD0
ENSG00000153071	3897.93862403426	3.79487783350618	0.306404170560928	10.475959996334	1.11401518411417e-25	1.31490618673707e-23	DAB2	protein_coding	5	39371675	39462300	D7vsD0
ENSG00000132749	422.826392742354	-3.74994541284478	0.302777747561839	-10.4530317644904	1.41914688562929e-25	2.5335319775697e-22	TESMIN	protein_coding	11	68707440	68751520	D30vsD14
ENSG00000178235	337.878709114817	6.70786406870431	0.586863919759663	10.4331921976253	1.7491136231467e-25	2.93892244303309e-22	SLITRK1	protein_coding	13	83877205	83882393	D30vsD14
ENSG00000226363	45.2533124044658	8.14150177509947	0.7244168217509	10.4311517184755	1.78708882846466e-25	2.10067511507261e-23	HAGLROS	lncRNA	2	176177717	176179008	D7vsD0
ENSG00000126010	293.207385129095	-5.06242780737835	0.429826069397819	-10.4168363116066	2.07749072812327e-25	2.43202644090627e-23	GRPR	protein_coding	X	16123556	16153021	D7vsD0
ENSG00000086475	6603.01867746194	-2.58046522158189	0.191903756832801	-10.39826032859	2.52500881106929e-25	2.94385108895442e-23	SEPHS1	protein_coding	10	13317428	13348298	D7vsD0
ENSG00000157680	416.585926654488	5.08495155429144	0.433298728314477	10.3853329360004	2.89158659744575e-25	4.4740446985524e-22	DGKI	protein_coding	7	137381037	137847092	D30vsD14
ENSG00000047634	832.642184440784	3.2286975167275	0.254584868554776	10.3843466099741	2.92162940924299e-25	3.39241554656979e-23	SCML1	protein_coding	X	17737449	17754988	D7vsD0
ENSG00000205744	501.397459312489	-5.04718607492346	0.429775961952106	-10.3825864402829	2.97601348804424e-25	4.4740446985524e-22	DENND1C	protein_coding	19	6467207	6482557	D30vsD14
ENSG00000158258	1783.6802972702	5.58155360574252	0.481858179391218	10.3693447977892	3.41860640682282e-25	3.95340378155817e-23	CLSTN2	protein_coding	3	139935185	140577397	D7vsD0
ENSG00000186469	3082.73660257693	3.06089789999995	0.239066365862215	10.3565296233554	3.908878256164e-25	5.58265992545342e-22	GNG2	protein_coding	14	51826195	51979342	D30vsD14
ENSG00000118432	2109.03062113149	6.43833025638291	0.565453384858693	10.3515699315261	4.11679028158292e-25	4.74161280657801e-23	CNR1	protein_coding	6	88139864	88166359	D7vsD0
ENSG00000187559	39.4333128730625	7.33690865508134	0.652540705488705	10.3471072352868	4.31321369191448e-25	4.94789702392953e-23	FOXD4L3	protein_coding	9	68302867	68304905	D7vsD0
ENSG00000165156	1056.22480330387	2.48086442342943	0.183353046932236	10.3399668298401	4.64698348432862e-25	5.30945744985451e-23	ZHX1	protein_coding	8	123248451	123275541	D7vsD0
ENSG00000224743	40.1441431771457	-5.53000778884709	0.478811729164246	-10.3276663616375	5.2830209044776e-25	6.01211988507961e-23	TEX26-AS1	lncRNA	13	30881933	30933846	D7vsD0
ENSG00000214049	604.055430053108	-7.59196801170765	0.679602521520905	-10.3103914270749	6.32432081858783e-25	8.60228094581633e-22	UCA1	lncRNA	19	15828206	15836328	D30vsD14
ENSG00000169894	661.87216862661	-4.2506697324837	0.356982621871245	-10.2684822954934	9.77300018130053e-25	1.26889080535758e-21	MUC3A	protein_coding	7	100949534	100968347	D30vsD14
ENSG00000165376	123.314710114621	6.78272705746363	0.603648495201477	10.2671125774861	9.91271689816744e-25	1.11915749201286e-22	CLDN2	protein_coding	X	106900164	106930861	D7vsD0
ENSG00000260944	103.443197906991	8.0306420699905	0.725270666672599	10.2660184840367	1.00257390011299e-24	1.12746145207982e-22	FOXC2-AS1	lncRNA	16	86565145	86567761	D7vsD0
ENSG00000197024	1164.84107868234	-2.19773984501282	0.157127402045475	-10.2638993836738	1.02482899780397e-24	1.1479692350303e-22	ZNF398	protein_coding	7	149126416	149182802	D7vsD0
ENSG00000164344	121.988372740883	-4.1406285977573	0.34649183757981	-10.261796129435	1.04740153173076e-24	1.16867099032646e-22	KLKB1	protein_coding	4	186208979	186258471	D7vsD0
ENSG00000166206	1733.29332623495	-4.77258355833839	0.408366443936828	-10.2544751668827	1.12988121164398e-24	1.25579482215559e-22	GABRB3	protein_coding	15	26543546	26939539	D7vsD0
ENSG00000238258	843.018942158499	4.81611908512775	0.413140383509165	10.2413592425634	1.29405407661519e-24	1.43268839707118e-22	AL121748.1	lncRNA	10	33211277	33213804	D7vsD0
ENSG00000124092	76.8695812271503	-6.52912384541055	0.580841381160758	-10.2336438797314	1.40144790767909e-24	1.54559683532608e-22	CTCFL	protein_coding	20	57495966	57525652	D7vsD0
ENSG00000272692	59.9440309298758	4.9854905466291	0.430292786463372	10.2267355741593	1.50507413568681e-24	1.65349760045224e-22	AC010997.4	lncRNA	10	75409142	75411842	D7vsD0
ENSG00000230749	82.3906747955687	8.0323012637158	0.728315558484959	10.2253771417539	1.52632666503841e-24	1.66153121864465e-22	MEIS1-AS2	lncRNA	2	66439088	66444221	D7vsD0
ENSG00000229153	64.5305534162511	-4.8202803612653	0.414198092870495	-10.2252531679076	1.52828096349878e-24	1.66153121864465e-22	EPHA1-AS1	lncRNA	7	143407813	143523449	D7vsD0
ENSG00000249087	261.621656540742	3.90550333035436	0.324738693428552	10.2251545551806	1.52983724444595e-24	1.66153121864465e-22	ZNF436-AS1	lncRNA	1	23368997	23371839	D7vsD0
ENSG00000124486	14928.3457477197	-2.41016794820626	0.178619267252275	-10.2182030879595	1.64359292668063e-24	1.77831774082217e-22	USP9X	protein_coding	X	41085445	41236579	D7vsD0
ENSG00000276351	4625.73062163644	9.15070583094448	0.83917532269316	10.2072899420524	1.8393032954572e-24	1.98256072948828e-22	RF01973	misc_RNA	KI270721.1	52666	52734	D7vsD0
ENSG00000148516	4107.18158865656	3.95406523006506	0.330221799077245	10.2024313339683	1.93370073951908e-24	2.07647473397079e-22	ZEB1	protein_coding	10	31318495	31529814	D7vsD0
ENSG00000163435	592.895999642747	-4.79670106900643	0.413614713297925	-10.1826674284016	2.36974803764285e-24	2.94302099770567e-21	ELF3	protein_coding	1	202007945	202017183	D30vsD14
ENSG00000144550	49.0596354298586	-4.79159547432173	0.413214963665329	-10.1801624922004	2.43155003527822e-24	2.60130319129914e-22	CPNE9	protein_coding	3	9703826	9729908	D7vsD0
ENSG00000163075	134.395878402381	3.9224928537568	0.327994189618634	10.1754633447543	2.55182595840738e-24	2.71978942820703e-22	CFAP221	protein_coding	2	119544432	119662251	D7vsD0
ENSG00000085276	714.023355009041	4.75215075943143	0.409850746042269	10.1674836502595	2.76971507058137e-24	2.94104614409243e-22	MECOM	protein_coding	3	169083499	169663775	D7vsD0
ENSG00000134853	4057.80666982853	5.70981826874955	0.504828904736537	10.1515943731948	3.25993489940738e-24	3.44876964691379e-22	PDGFRA	protein_coding	4	54229280	54298245	D7vsD0
ENSG00000278996	676.345806542975	-3.61083780515327	0.298681957184914	-10.1306347181861	4.04018272625834e-24	4.25844204401636e-22	FP671120.2	lncRNA	21	8197620	8227646	D7vsD0
ENSG00000254369	339.395540460072	8.02423428867672	0.734822554488671	10.1238513206135	4.33033274565732e-24	4.54748619657925e-22	HOXA-AS3	lncRNA	7	27129977	27155928	D7vsD0
ENSG00000109436	1275.12569588657	3.58738595158524	0.296865478137789	10.1136244282055	4.80722250661829e-24	5.02979866956208e-22	TBC1D9	protein_coding	4	140620782	140756385	D7vsD0
ENSG00000137648	174.721010774604	-7.16949298179878	0.651577549648752	-10.105463248923	5.22480498902815e-24	6.218388737775e-21	TMPRSS4	protein_coding	11	118077012	118121890	D30vsD14
ENSG00000101542	741.874374387017	6.07234122148598	0.543022404734029	10.1051838260222	5.23972107816841e-24	5.46231360864242e-22	CDH20	protein_coding	18	61333430	61555779	D7vsD0
ENSG00000184486	2795.80800729168	5.98844110286413	0.534905476586597	10.1016746684764	5.43067601314173e-24	5.62424258866891e-22	POU3F2	protein_coding	6	98834592	98839470	D7vsD0
ENSG00000164116	697.376074855335	6.95421961539755	0.630515489720505	10.1016068902937	5.43443129279029e-24	5.62424258866891e-22	GUCY1A1	protein_coding	4	155666711	155732349	D7vsD0
ENSG00000003137	2253.17326244383	8.43714648729205	0.779205481656361	10.0771191580951	6.97409160084361e-24	7.19162283344754e-22	CYP26B1	protein_coding	2	72129238	72148038	D7vsD0
ENSG00000259007	526.144008708621	3.07562825620789	0.247238023719648	10.0738074942392	7.21304461294532e-24	8.2413362529668e-21	AL358333.3	lncRNA	14	51967003	51969800	D30vsD14
ENSG00000171219	500.490252537538	-3.59072458595431	0.29859210872249	-10.0663229139381	7.78337941760338e-24	8.55094037247781e-21	CDC42BPG	protein_coding	11	64823052	64844653	D30vsD14
ENSG00000198844	63.0953864612082	-4.55167775010071	0.394098997596823	-10.0651810187012	7.87423437647371e-24	2.20557304885029e-19	ARHGEF15	protein_coding	17	8310241	8322514	D14vsD7
ENSG00000155886	96.4177972330237	-6.2034226328949	0.55869264188993	-10.0563748502022	8.61109650475213e-24	8.8477467827964e-22	SLC24A2	protein_coding	9	19507452	19786928	D7vsD0
ENSG00000078098	927.40604754076	8.97601890000276	0.835363710762522	10.044749121725	9.6893916929994e-24	9.91999226949228e-22	FAP	protein_coding	2	162170684	162245151	D7vsD0
ENSG00000052344	1379.18912627919	-5.86343738771153	0.526832942011125	-10.019186286191	1.2553217845334e-23	1.32803746123748e-20	PRSS8	protein_coding	16	31131433	31135727	D30vsD14
ENSG00000140323	223.456727734557	4.56475585746804	0.397933160680757	10.001066135478	1.50765078901703e-23	1.53801918348152e-20	DISP2	protein_coding	15	40358219	40378621	D30vsD14
ENSG00000010278	1866.23565542081	-4.91769963240701	0.433742803723126	-9.98909859763975	1.70121667741195e-23	1.7354840419141e-21	CD9	protein_coding	12	6199715	6238271	D7vsD0
ENSG00000165905	503.258384397125	-4.6153385597637	0.404054394239872	-9.97474255253623	1.96610666781465e-23	1.99857191670668e-21	LARGE2	protein_coding	11	45921621	45929096	D7vsD0
ENSG00000006210	409.329188159443	4.21618617004901	0.364303832679252	9.96746628588467	2.11556821287949e-23	2.96285328213772e-19	CX3CL1	protein_coding	16	57372477	57385044	D14vsD7
ENSG00000125462	1894.43658860274	10.7531884510273	1.02100476668719	9.95900193886425	2.30363647589979e-23	2.26900249302074e-20	C1orf61	protein_coding	1	156404250	156430701	D30vsD14
ENSG00000274026	322.37270468476	3.16190413938762	0.258973664463741	9.95044860921918	2.51048935145799e-23	2.54289424946972e-21	FAM27E3	lncRNA	9	67717411	67719178	D7vsD0
ENSG00000169297	49.9922106717632	6.88449998339093	0.633420268531104	9.94521378041694	2.64605269830084e-23	2.67073672347227e-21	NR0B1	protein_coding	X	30304206	30309598	D7vsD0
ENSG00000109906	327.824111869108	6.44937924239031	0.591116049604656	9.92085944259585	3.37834522066415e-23	3.39785397475531e-21	ZBTB16	protein_coding	11	114059593	114250676	D7vsD0
ENSG00000144152	299.227593815014	4.00682011002591	0.345264676840359	9.91071586395753	3.73957037337588e-23	3.74796800509153e-21	FBLN7	protein_coding	2	112138385	112188218	D7vsD0
ENSG00000144285	570.638311199003	6.63168044389943	0.610355835502521	9.90681188281104	3.888566988938e-23	3.7024342490675e-20	SCN1A	protein_coding	2	165984641	166149214	D30vsD14
ENSG00000109158	72.7284324301492	5.57140825451579	0.503567203582825	9.90217039361985	4.07337469399696e-23	4.06824736920731e-21	GABRA4	protein_coding	4	46918900	46993581	D7vsD0
ENSG00000275322	22.1515367342102	7.3731285281334	0.687261891771288	9.87706230973796	5.23449578986437e-23	5.2096912105117e-21	AC103746.1	lncRNA	15	96342953	96345651	D7vsD0
ENSG00000129354	887.121768043915	-5.21107035688428	0.468678809536255	-9.87044914930474	5.59136779040283e-23	5.15199450209891e-20	AP1M2	protein_coding	19	10572671	10587315	D30vsD14
ENSG00000166450	20750.7656561527	4.41874714647519	0.388769775645992	9.86122735519991	6.12954856221998e-23	6.07932031705734e-21	PRTG	protein_coding	15	55611544	55743152	D7vsD0
ENSG00000163431	1314.86120356184	4.49271614570906	0.397151402714457	9.83936130906384	7.61929898387217e-23	7.53071474655103e-21	LMOD1	protein_coding	1	201896456	201946588	D7vsD0
ENSG00000008441	2667.96001771955	7.65009389117988	0.718062611184321	9.83910564501782	7.63868432799058e-23	6.81848059827259e-20	NFIX	protein_coding	19	12995608	13098796	D30vsD14
ENSG00000166535	86.4901091578963	-3.71618903456719	0.318363708677235	-9.83525744054475	7.93643640813486e-23	7.81711619179187e-21	A2ML1	protein_coding	12	8822621	8887001	D7vsD0
ENSG00000225889	796.423187497404	-4.91211422542673	0.441151766183143	-9.8086748305805	1.03316386049909e-22	1.01413376327478e-20	AC012368.1	lncRNA	2	64143239	64252859	D7vsD0
ENSG00000116017	2510.00345907306	-2.41384631744855	0.18707693345534	-9.77590493744723	1.42874749511528e-22	1.23668919546887e-19	ARID3A	protein_coding	19	925781	975939	D30vsD14
ENSG00000229847	451.312949416391	6.3462197170924	0.589836320840387	9.76748890079189	1.55252284143692e-22	1.51870761790425e-20	EMX2OS	lncRNA	10	117473215	117545068	D7vsD0
ENSG00000159713	216.219150683819	5.27253104120833	0.481176207826614	9.74181799715549	1.99944783775467e-22	1.94922279991892e-20	TPPP3	protein_coding	16	67389809	67393518	D7vsD0
ENSG00000228835	376.875591352565	4.89364673651724	0.442374444712985	9.7398183552685	2.03918532764545e-22	1.98120032989335e-20	AC012123.1	lncRNA	18	32769795	32774413	D7vsD0
ENSG00000250846	43.8197794182778	5.40074003742377	0.494861466719043	9.73149125825531	2.21324170835228e-22	1.85938341639337e-19	EPHA5-AS1	lncRNA	4	65669961	65698029	D30vsD14
ENSG00000109132	130.302144334097	9.8126779874197	0.948952079297557	9.72407162461808	2.38067068563219e-22	2.30513482930163e-20	PHOX2B	protein_coding	4	41744082	41748970	D7vsD0
ENSG00000187098	199.767404381482	4.51111184675128	0.404057418325711	9.71671764626887	2.5589759139083e-22	2.46941175692151e-20	MITF	protein_coding	3	69739435	69968337	D7vsD0
ENSG00000279561	71.323775009236	5.02233444301678	0.457259555678858	9.70419182695705	2.89360307653443e-22	2.78292519454981e-20	AL845472.2	TEC	9	41269916	41273997	D7vsD0
ENSG00000139835	301.011661107099	-2.20853517004758	0.16773301379501	-9.67928217179554	3.69299752747706e-22	3.53982487835083e-20	GRTP1	protein_coding	13	113324164	113364148	D7vsD0
ENSG00000239994	48.3649080202435	4.06520946142587	0.35967750167355	9.67591646748196	3.81656623992086e-22	3.646033380505e-20	AC069444.1	lncRNA	3	119744139	119750350	D7vsD0
ENSG00000130287	1916.7718033993	7.43793800286271	0.708589811775492	9.67123417381844	3.995304697774e-22	3.26062523963476e-19	NCAN	protein_coding	19	19211958	19252233	D30vsD14
ENSG00000232445	217.441190771793	-3.36054276552295	0.28821885468478	-9.62998332832359	5.97391704158824e-22	5.68796554586422e-20	AC006329.1	lncRNA	7	101308270	101314800	D7vsD0
ENSG00000273049	124.99589408665	9.97812654474168	0.975687638034364	9.62718617985694	6.13874279907114e-22	5.82548336586937e-20	AC012531.3	protein_coding	12	53985845	54034888	D7vsD0
ENSG00000155099	679.810307501646	-2.00737541623921	0.147866974672354	-9.61929071309491	6.62866582645611e-22	6.26241446062513e-20	PIP4P2	protein_coding	8	90993802	91040872	D7vsD0
ENSG00000197705	1584.58151300576	5.05132941608003	0.464320380158154	9.61906822732773	6.64301772010018e-22	6.26241446062513e-20	KLHL14	protein_coding	18	32672671	32773062	D7vsD0
ENSG00000180530	3569.6135632347	2.95002723415728	0.246018721912502	9.61320023034025	7.03284607136702e-22	6.60809918363577e-20	NRIP1	protein_coding	21	14961235	15065936	D7vsD0
ENSG00000083307	749.659641575055	-5.66476512523849	0.529562644012255	-9.5923781306616	8.60777082025553e-22	6.74017060593625e-19	GRHL2	protein_coding	8	101492439	101669726	D30vsD14
ENSG00000249007	221.250123712195	-5.31702228898609	0.493385945314406	-9.59091424051539	8.73079094033193e-22	6.74017060593625e-19	AL691482.3	lncRNA	1	202011370	202015657	D30vsD14
ENSG00000139219	8361.69406845578	4.8863299763158	0.448590783933704	9.58853844164459	8.93415752480577e-22	8.36705821437875e-20	COL2A1	protein_coding	12	47972967	48004554	D7vsD0
ENSG00000181274	538.811627130423	-2.45438990253688	0.19510908701	-9.58125493376467	9.58728471240992e-22	8.94938563808094e-20	FRAT2	protein_coding	10	97332497	97334709	D7vsD0
ENSG00000261949	62.5943368138269	-5.30005299018313	0.492291044404344	-9.57777526887207	9.91577513770736e-22	9.22586974050401e-20	GFY	protein_coding	19	49423749	49428818	D7vsD0
ENSG00000107562	1199.55060806285	-4.91373425192313	0.452086960255487	-9.57500355568062	1.01853802254518e-21	9.42991512188384e-20	CXCL12	protein_coding	10	44370165	44386493	D7vsD0
ENSG00000128645	70.2297819467482	9.27396857811239	0.907478853203125	9.57484413817794	1.02011054917452e-21	9.42991512188384e-20	HOXD1	protein_coding	2	176188668	176190907	D7vsD0
ENSG00000229544	112.418277461172	-7.09568556681925	0.681465269733178	-9.55395066482031	1.24842611440407e-21	1.150323984898e-19	NKX1-2	protein_coding	10	124445243	124450035	D7vsD0
ENSG00000278962	211.803212294821	4.18954636309068	0.377506973218993	9.54829080998106	1.3185357751442e-21	1.21101787399418e-19	AC092645.1	TEC	2	112188364	112190635	D7vsD0
ENSG00000130182	885.874407233503	-5.37698017509753	0.502098308132367	-9.54390822968922	1.37548712346988e-21	1.25927609598698e-19	ZSCAN10	protein_coding	16	3088890	3099295	D7vsD0
ENSG00000179178	184.145274113861	-5.60240309877031	0.527290685034786	-9.51544042246698	1.80944780714521e-21	1.36013334640252e-18	TMEM125	protein_coding	1	43269983	43274002	D30vsD14
ENSG00000172005	58.7969101136719	8.02208679140841	0.782325630082857	9.50638264353008	1.97407874582832e-21	1.80152029699169e-19	MAL	protein_coding	2	95025677	95053992	D7vsD0
ENSG00000054179	42.3237244869581	-5.93773724767387	0.563341544471813	-9.50176194211378	2.0636851245024e-21	1.87729623873524e-19	ENTPD2	protein_coding	9	137048107	137054061	D7vsD0
ENSG00000068831	129.296773266724	-4.20081576736931	0.380573121756049	-9.50097513635522	2.07933905398054e-21	1.88553145199683e-19	RASGRP2	protein_coding	11	64726911	64745456	D7vsD0
ENSG00000134202	550.632447176768	2.66464199283217	0.218914622013634	9.49978568678089	2.10322708494875e-21	1.90115754602773e-19	GSTM3	protein_coding	1	109733932	109741038	D7vsD0
ENSG00000224106	34.0617761145357	5.15395424524697	0.482081981321292	9.47754618980855	2.60332751043626e-21	2.34578697186439e-19	CYP4F25P	unprocessed_pseudogene	9	64465463	64466498	D7vsD0
ENSG00000054598	518.764669876271	4.57920872025727	0.421553088773695	9.47498387896171	2.66801901688808e-21	2.39651871693054e-19	FOXC1	protein_coding	6	1609915	1613897	D7vsD0
ENSG00000167281	199.63258650203	-3.95005731340125	0.355560685132813	-9.46408715616099	2.96136269469388e-21	2.64338637535112e-19	RBFOX3	protein_coding	17	79089345	79516148	D7vsD0
ENSG00000158769	5068.34040073368	-3.96413325461138	0.357242643658226	-9.45893026657869	3.11109569948569e-21	2.27859839897716e-18	F11R	protein_coding	1	160995211	161021343	D30vsD14
ENSG00000078295	1066.96263829663	-5.22086066565304	0.490253658744733	-9.45604501458063	3.19811259367195e-21	2.84517822062869e-19	ADCY2	protein_coding	5	7396208	7830081	D7vsD0
ENSG00000121068	483.65956674299	8.41725025253836	0.828306141490323	9.45574330578576	3.20734976558758e-21	2.84517822062869e-19	TBX2	protein_coding	17	61399843	61409466	D7vsD0
ENSG00000129514	684.013496386894	8.06760535302677	0.79189674051468	9.44896597018897	3.42194306805809e-21	3.0261418512697e-19	FOXA1	protein_coding	14	37589552	37596059	D7vsD0
ENSG00000134917	58.6792198131194	-5.76676116570758	0.549052829723771	-9.43763675403426	3.81281567605043e-21	3.36139712872545e-19	ADAMTS8	protein_coding	11	130404923	130428609	D7vsD0
ENSG00000008516	346.854872170928	-3.04753752582464	0.261223280518865	-9.4269451058624	4.22206368487936e-21	3.71073929522751e-19	MMP25	protein_coding	16	3046561	3060726	D7vsD0
ENSG00000166741	2821.60602535565	7.82701644223719	0.768417263093141	9.42458842359373	4.31795651249438e-21	3.78337760192913e-19	NNMT	protein_coding	11	114257787	114313285	D7vsD0
ENSG00000145632	3487.2580331536	2.88488449481907	0.244307506336822	9.4138920629326	4.78097821538082e-21	4.17626488514182e-19	PLK2	protein_coding	5	58453982	58460139	D7vsD0
ENSG00000284294	781.830206098292	-4.67453479100258	0.434926842668773	-9.40281074837463	5.3124582151839e-21	4.62637367251563e-19	AC007326.5	lncRNA	22	18936411	18947741	D7vsD0
ENSG00000077943	569.009207419835	7.85907983895205	0.773821849497845	9.40019959848951	5.44596620920049e-21	4.72822427962318e-19	ITGA8	protein_coding	10	15513954	15719922	D7vsD0
ENSG00000100427	431.0073349368	7.26310583547536	0.711620925174599	9.38435844032672	6.3300627326997e-21	4.52029779742086e-18	MLC1	protein_coding	22	50059391	50085902	D30vsD14
ENSG00000182836	346.846230697677	5.58874299710071	0.533250160381177	9.38348146679214	6.38295425559633e-21	5.5249304653592e-19	PLCXD3	protein_coding	5	41306952	41510628	D7vsD0
ENSG00000149418	519.770741795972	-6.0076527636523	0.579447909179328	-9.35830931089631	8.10227531443231e-21	5.64471688003523e-18	ST14	protein_coding	11	130159782	130210362	D30vsD14
ENSG00000170629	286.526011252437	3.34444411889212	0.295196928446148	9.34780769372238	8.9483186167119e-21	7.72204752168456e-19	DPY19L2P2	transcribed_unprocessed_pseudogene	7	103175133	103280410	D7vsD0
ENSG00000270149	3428.3734605213	-3.88905477394879	0.353577279918779	-9.34464673382797	9.21967302054605e-21	6.27025571806851e-18	AL591806.3	protein_coding	1	160997957	161038962	D30vsD14
ENSG00000176971	934.967713198251	5.72624942579749	0.550397411588477	9.34097675161582	9.54494614416567e-21	6.34050794562671e-18	FIBIN	protein_coding	11	26994184	26996121	D30vsD14
ENSG00000163888	80.9276712831402	-4.97961645973757	0.47048964174053	-9.34051692079793	9.58649308891523e-21	8.24784905396912e-19	CAMK2N2	protein_coding	3	184259213	184261553	D7vsD0
ENSG00000225313	302.026925529747	3.59092774247114	0.321927922268268	9.33726941512782	9.88504920223715e-21	8.47917553791897e-19	AL513327.1	lncRNA	1	33307348	33349245	D7vsD0
ENSG00000238178	193.362336856312	-4.61241459439124	0.431602404218893	-9.33130713597389	1.04573170697701e-20	8.94319774793152e-19	AC078993.1	lncRNA	X	16152941	16170869	D7vsD0
ENSG00000163617	613.002407903671	2.92011233966382	0.250331461779453	9.32808174835453	1.07804251366088e-20	9.19200189856992e-19	CCDC191	protein_coding	3	113964137	114056594	D7vsD0
ENSG00000197580	192.254200069716	3.74335818474747	0.339038711250313	9.31562703592171	1.21234304063338e-20	1.03063591109083e-18	BCO2	protein_coding	11	112175467	112224699	D7vsD0
ENSG00000237596	66.3083270748754	8.47126733638596	0.84688307454683	9.31210880629056	1.25319050806852e-20	1.06219981223944e-18	AL138828.1	lncRNA	6	135991936	136225751	D7vsD0
ENSG00000169594	309.268530103406	5.49403662761348	0.527339158909241	9.30906902071795	1.28957699680038e-20	1.08980702179308e-18	BNC1	protein_coding	15	83255903	83284714	D7vsD0
ENSG00000235609	341.05038946219	3.01504502948278	0.261173462478856	9.30433362723253	1.34835164190223e-20	1.13611552505296e-18	AF127577.4	lncRNA	21	14818843	15014430	D7vsD0
ENSG00000136531	257.750292232904	3.76865050582846	0.34223692154034	9.3024752896312	1.37213385338311e-20	8.90764349728072e-18	SCN2A	protein_coding	2	165194993	165392310	D30vsD14
ENSG00000135378	132.527170232126	-5.74599378742073	0.555014469085281	-9.29884548041885	1.41978924315146e-20	8.99078861181572e-18	PRRG4	protein_coding	11	32829927	32858120	D30vsD14
ENSG00000196218	434.856554871531	-4.32504589140601	0.402227594730142	-9.29833243767187	1.42665562302359e-20	1.19855856517781e-18	RYR1	protein_coding	19	38433699	38587564	D7vsD0
ENSG00000196277	159.205789212776	4.36383811733165	0.406468247939761	9.29676090687328	1.44789341879122e-20	8.99078861181572e-18	GRM7	protein_coding	3	6770001	7741533	D30vsD14
ENSG00000241388	62.4488410003156	6.03725741353853	0.586551592673521	9.29544388190469	1.46593234875814e-20	1.22794403548175e-18	HNF1A-AS1	lncRNA	12	120941728	120980965	D7vsD0
ENSG00000136574	89.9539654438694	5.86590613100045	0.569012074497953	9.28083316274063	1.6815842793952e-20	1.40446705721183e-18	GATA4	protein_coding	8	11676959	11760002	D7vsD0
ENSG00000180304	5107.17842358743	-1.36779028983048	0.0843632271409763	-9.27880922006911	1.71383149782133e-20	1.42722690681541e-18	OAZ2	protein_coding	15	64687573	64703281	D7vsD0
ENSG00000134516	95.2560596508729	-4.63054761391035	0.436026578096733	-9.27821334096022	1.72344153897038e-20	1.43105767788227e-18	DOCK2	protein_coding	5	169637268	170083382	D7vsD0
ENSG00000164265	315.288219006089	-7.60326503109985	0.756570910433071	-9.27641406022669	1.75278395822713e-20	1.45120350674781e-18	SCGB3A2	protein_coding	5	147870682	147882191	D7vsD0
ENSG00000134755	2990.24403612426	-4.09952923316977	0.380480150259328	-9.23708958476372	2.53292977414096e-20	1.53937459720345e-17	DSC2	protein_coding	18	31058840	31102522	D30vsD14
ENSG00000141506	70.7025303985238	-3.92061969292264	0.36124227700788	-9.23374672685356	2.61327250352539e-20	2.15738484944217e-18	PIK3R5	protein_coding	17	8878911	8965712	D7vsD0
ENSG00000231638	31.0167656302093	5.05575563036631	0.484201856729071	9.23324759753631	2.62548288335544e-20	1.56238110583677e-17	LUARIS	lncRNA	7	43508728	43522542	D30vsD14
ENSG00000269420	40.6012148026327	-6.75281320071029	0.668053283313586	-9.23251685871156	2.64346101470888e-20	2.17601787965834e-18	PLA2G4C-AS1	lncRNA	19	48061371	48064945	D7vsD0
ENSG00000267034	115.154509749784	6.35052626641113	0.624516682795856	9.23198118679525	2.65671723772169e-20	2.18064572351386e-18	AC010980.1	lncRNA	2	222317242	222318653	D7vsD0
ENSG00000142920	260.361146203698	2.94813928140063	0.25601742272765	9.23038462079407	2.69661840679069e-20	2.20705467540313e-18	AZIN2	protein_coding	1	33081104	33123492	D7vsD0
ENSG00000124493	338.542805032755	-5.06846911794413	0.486720842558231	-9.21158234025643	3.2135227856897e-20	2.62260185286973e-18	GRM4	protein_coding	6	34018645	34155622	D7vsD0
ENSG00000100336	214.1528433244	6.17463334409191	0.606814237900096	9.21144066005282	3.21776784448556e-20	1.87576164714052e-17	APOL4	protein_coding	22	36189124	36204840	D30vsD14
ENSG00000113600	417.915119588141	3.87904361638262	0.357613700999269	9.21117845087638	3.22563885278603e-20	2.624989976951e-18	C9	protein_coding	5	39284140	39424868	D7vsD0
ENSG00000283122	69.7832823033921	5.61627007745421	0.546571391972907	9.20514712505041	3.41203484450883e-20	2.76878873007245e-18	HYMAI	lncRNA	6	144004916	144008262	D7vsD0
ENSG00000149403	130.078339525572	4.65842847096832	0.442751974825855	9.20024912948272	3.57120818570415e-20	2.04015981232907e-17	GRIK4	protein_coding	11	120511700	120988904	D30vsD14
ENSG00000269895	35.2474729394292	5.29197423851936	0.511801394726092	9.19687653652929	3.68505489731917e-20	2.98186708461827e-18	AP000654.1	lncRNA	11	86833068	86837615	D7vsD0
ENSG00000204219	108.729138946413	3.64353277048393	0.332739983059656	9.19196046823015	3.85745844104198e-20	3.11255488446111e-18	TCEA3	protein_coding	1	23381061	23424740	D7vsD0
ENSG00000113369	3383.46084229366	2.61087464348202	0.220513157768133	9.18709189050842	4.03604958218274e-20	3.2474850779005e-18	ARRDC3	protein_coding	5	91368631	91383317	D7vsD0
ENSG00000260470	97.3099048223818	5.44852288791648	0.529480366320647	9.18546408380171	4.0975658474122e-20	3.28772109172703e-18	AC023794.6	lncRNA	12	54145069	54147225	D7vsD0
ENSG00000198646	4592.43833262453	1.62995831259673	0.113793261908865	9.18295420192472	4.19423741051986e-20	3.3558598709829e-18	NCOA6	protein_coding	20	34689097	34825651	D7vsD0
ENSG00000249790	2779.23893375576	-2.95457052309832	0.258214635640779	-9.17674754267144	4.44308383331068e-20	2.48847542381738e-17	AC092490.1	lncRNA	12	8788253	8795789	D30vsD14
ENSG00000095596	5176.3871344056	-6.96431707372513	0.695388381622325	-9.17374699134652	4.56856510957283e-20	4.2655169573045e-16	CYP26A1	protein_coding	10	93073475	93077885	D14vsD7
ENSG00000140284	107.847707193402	-4.16531461040435	0.390454093966208	-9.1696172885159	4.74701331333597e-20	2.60757092850247e-17	SLC27A2	protein_coding	15	50182196	50236385	D30vsD14
ENSG00000270562	48.6368107553254	4.62495446732208	0.441467534145405	9.15119268089021	5.63083945356859e-20	4.4927178254674e-18	AC097634.1	lncRNA	3	71584943	71587409	D7vsD0
ENSG00000188883	58.9269441728753	-3.86447553629523	0.358585411211054	-9.14559107471613	5.93046544974482e-20	4.71860209210337e-18	KLRG2	protein_coding	7	139452690	139483712	D7vsD0
ENSG00000224185	22.6203821355128	6.9269861840736	0.693566981557773	9.14401399246156	6.01762922702737e-20	4.77465447891139e-18	SNX18P9	processed_pseudogene	9	64439346	64440180	D7vsD0
ENSG00000156463	262.171269812777	3.86193093258973	0.358462019967953	9.14164053665348	6.15120003555878e-20	4.86711572896678e-18	SH3RF2	protein_coding	5	145936578	146081791	D7vsD0
ENSG00000185101	368.880388237492	-4.87177827222171	0.469222731021797	-9.1359134773515	6.48568866010663e-20	3.49541907334501e-17	ANO9	protein_coding	11	417933	442011	D30vsD14
ENSG00000157103	209.396200986457	6.60884448441461	0.659675817230659	9.13152237367577	6.75427052317832e-20	3.57275894859381e-17	SLC6A1	protein_coding	3	10992186	11039247	D30vsD14
ENSG00000275410	512.402677252385	-3.73824723860321	0.345739423744045	-9.12029991968056	7.49167143258185e-20	3.86215495998164e-17	HNF1B	protein_coding	17	37686431	37745105	D30vsD14
ENSG00000227403	45.7070763086717	-7.41130148183523	0.748567983850641	-9.11914699680405	7.57179238758479e-20	3.86215495998164e-17	LINC01806	lncRNA	2	161244730	161249050	D30vsD14
ENSG00000273514	32.282123219906	7.08991051187845	0.713471172176558	9.11727167901427	7.70392815192322e-20	6.07886750639599e-18	FOXD4L6	protein_coding	9	41126430	41128463	D7vsD0
ENSG00000141738	467.112981133858	-4.12225800617519	0.388341460136224	-9.10862828021087	8.34301036784097e-20	4.18087277450894e-17	GRB7	protein_coding	17	39737927	39747291	D30vsD14
ENSG00000165698	202.244829945454	2.56246309592274	0.217128926288763	9.10732222427554	8.44403067865977e-20	6.64449841061261e-18	SPACA9	protein_coding	9	132878027	132890201	D7vsD0
ENSG00000137747	88.1370429471637	-5.95712541776242	0.590147739975234	-9.10301786123567	8.78559709687866e-20	4.32675509440073e-17	TMPRSS13	protein_coding	11	117900641	117929459	D30vsD14
ENSG00000179046	345.063359600908	-6.53501710365338	0.654088677955251	-9.09665203539946	9.31592450134726e-20	7.31044141363965e-18	TRIML2	protein_coding	4	188091273	188109603	D7vsD0
ENSG00000260691	128.098618001498	4.17060051627725	0.394407366906226	9.09110938875988	9.80335806381953e-20	7.67186629410797e-18	ANKRD20A1	protein_coding	9	67832765	67920552	D7vsD0
ENSG00000187957	701.134654173218	6.11540913456139	0.609640254248717	9.07159442969645	1.1728794590849e-19	5.6783269270002e-17	DNER	protein_coding	2	229357629	229714555	D30vsD14
ENSG00000154760	1194.59335744698	-3.42753078046501	0.313478136729774	-9.06771620540589	1.21537630842872e-19	5.786001478993e-17	SLFN13	protein_coding	17	35435096	35448837	D30vsD14
ENSG00000139329	4145.76971248868	7.06113477296674	0.715004463292666	9.05747461091851	1.3350560692704e-19	1.04192736509945e-17	LUM	protein_coding	12	91102629	91111494	D7vsD0
ENSG00000124818	36.594829886298	8.46980764774322	0.871241682935569	9.05008082392946	1.4286255639325e-19	1.11191445798823e-17	OPN5	protein_coding	6	47781982	47832780	D7vsD0
ENSG00000130812	126.79038535978	-4.37860808643092	0.41945111086749	-9.04421990583158	1.50737589891199e-19	1.17001861892723e-17	ANGPTL6	protein_coding	19	10092338	10102796	D7vsD0
ENSG00000264012	19.2653051059914	7.06380860852026	0.716543093948439	9.04175710189241	1.54173358670278e-19	1.1934438528612e-17	AC091588.1	lncRNA	18	22175465	22176662	D7vsD0
ENSG00000188112	857.686881010252	-4.145611757559	0.394053540277429	-9.03585780514036	1.62721128390238e-19	7.61961690383405e-17	C6orf132	protein_coding	6	42101119	42142620	D30vsD14
ENSG00000146197	3222.22104917099	3.26284896970873	0.296365606780182	9.03562663293424	1.63065452946531e-19	1.25886529674722e-17	SCUBE3	protein_coding	6	35213956	35253079	D7vsD0
ENSG00000095932	99.5003521514506	-4.62488168816679	0.447332030058386	-9.03105840116011	1.7001932128403e-19	1.30901129195607e-17	SMIM24	protein_coding	19	3473986	3480542	D7vsD0
ENSG00000103260	569.14495874381	3.36068490642988	0.307869238285776	9.01579164545625	1.95453636677339e-19	1.50078969840095e-17	METRN	protein_coding	16	715118	719655	D7vsD0
ENSG00000170370	314.353031546291	4.99416227094302	0.48920603199086	9.01289432797793	2.00688621542824e-19	1.53685517044215e-17	EMX2	protein_coding	10	117542445	117549546	D7vsD0
ENSG00000257150	28.303926839037	-4.92045297808738	0.481096593565674	-9.01160606013635	2.03060583982353e-19	1.55086163659678e-17	PGAM1P5	transcribed_processed_pseudogene	12	95551582	95673999	D7vsD0
ENSG00000260401	78.2341774707142	-6.12412721507477	0.614776559242728	-9.00998441108062	2.06085784228769e-19	9.4945715172751e-17	AP002761.4	lncRNA	11	73238975	73242335	D30vsD14
ENSG00000130545	102.392212071877	-5.13489936380573	0.505240604724249	-9.00541112741518	2.14859251460076e-19	9.74165025191369e-17	CRB3	protein_coding	19	6463777	6467221	D30vsD14
ENSG00000141682	1341.57510009643	-3.89026160986513	0.367552998062326	-8.99261229615832	2.41422646284177e-19	1.83893239158967e-17	PMAIP1	protein_coding	18	59899948	59904306	D7vsD0
ENSG00000133131	1032.06378527348	2.54675236880561	0.21818563508894	8.99120773008694	2.44528387650904e-19	1.85763533639905e-17	MORC4	protein_coding	X	106813871	107000212	D7vsD0
ENSG00000225329	87.2170935524163	7.77865052700922	0.800201948509145	8.98979381443859	2.47694668970211e-19	1.87669775184751e-17	LHFPL3-AS2	lncRNA	7	104894628	104926645	D7vsD0
ENSG00000223774	385.209235212836	4.43689252247029	0.428942764918066	8.97996851213018	2.70844261090194e-19	2.04666546925405e-17	AL513217.1	lncRNA	1	201893842	201899978	D7vsD0
ENSG00000260922	61.0519754453491	4.71059032856982	0.459855425251571	8.97149430456943	2.92518585780608e-19	2.20461764755601e-17	AC009139.1	lncRNA	16	77234877	77299950	D7vsD0
ENSG00000114251	4929.6281742404	3.55362516700554	0.331006697753331	8.96847461744652	3.00649010149763e-19	2.25993113839943e-17	WNT5A	protein_coding	3	55465715	55490539	D7vsD0
ENSG00000240240	114.116879997839	4.28290712131739	0.412360784196451	8.9676498421724	3.02908249461442e-19	2.27093733270777e-17	BX664727.3	lncRNA	9	40223402	40329221	D7vsD0
ENSG00000223518	68.1701224213331	3.77891091820609	0.356293372003593	8.96427261681951	3.12335477816175e-19	2.33307597411711e-17	CSNK1A1P1	transcribed_processed_pseudogene	15	36798596	36818459	D7vsD0
ENSG00000101445	159.83925016685	-5.11496888373869	0.505353265561549	-8.9639647993666	3.13209001680945e-19	2.33307597411711e-17	PPP1R16B	protein_coding	20	38805697	38923024	D7vsD0
ENSG00000248927	42.3479282765361	-7.00754731093826	0.716497420853727	-8.96381078844026	3.13646959130714e-19	2.33307597411711e-17	AC114284.1	lncRNA	5	120781218	120790778	D7vsD0
ENSG00000279160	56.3518098917529	8.58771233804888	0.892855961689176	8.96304967590597	3.15820217116726e-19	2.34313991733043e-17	AC009336.2	TEC	2	176189919	176192538	D7vsD0
ENSG00000163132	374.086665984603	5.52920850423018	0.552067440926634	8.95580528337521	3.37264777176043e-19	2.49575935110272e-17	MSX1	protein_coding	4	4859665	4863936	D7vsD0
ENSG00000215866	239.661006165291	-4.18075777278534	0.402215553854833	-8.93987748192133	3.8960207779866e-19	2.87560562021729e-17	LINC01356	lncRNA	1	112820170	112850643	D7vsD0
ENSG00000134207	709.73652464031	-4.82102375123162	0.473899337496615	-8.93865725495317	3.93927594300066e-19	2.90003809370801e-17	SYT6	protein_coding	1	114089291	114153919	D7vsD0
ENSG00000156515	7137.72056884309	-2.12012163146057	0.171779208892164	-8.93659739942256	4.01337361312373e-19	2.94699238779605e-17	HK1	protein_coding	10	69269984	69401884	D7vsD0
ENSG00000133477	351.563834635371	-4.66060508233808	0.456389557104211	-8.93010153036315	4.25617993047498e-19	1.89958630522012e-16	FAM83F	protein_coding	22	39994954	40043534	D30vsD14
ENSG00000234577	48.1258050520566	6.94902787545948	0.712873689079835	8.92728680122009	4.36584464768686e-19	3.19758939785968e-17	SYNE1-AS1	lncRNA	6	152380546	152381564	D7vsD0
ENSG00000113389	2084.52168589262	5.75861366621016	0.582020768805642	8.88905335255796	6.16317319497061e-19	4.50242657649976e-17	NPR3	protein_coding	5	32689070	32791724	D7vsD0
ENSG00000253161	52.5531996812979	6.98478317169599	0.720059797708363	8.88784958147047	6.23029470674617e-19	4.5398504592729e-17	LINC01605	lncRNA	8	37421341	37554183	D7vsD0
ENSG00000138722	674.387438726859	7.2778004225275	0.753965596443417	8.87679816439712	6.88125051317706e-19	5.0014259455061e-17	MMRN1	protein_coding	4	89879532	89954629	D7vsD0
ENSG00000250091	514.853817207901	3.5761292481933	0.337252491910849	8.8691094059699	7.3733208909062e-19	5.34547050578286e-17	DNAH10OS	lncRNA	12	123925461	123934984	D7vsD0
ENSG00000184697	5011.74363815291	-5.20292844760117	0.521155707373869	-8.86093806949012	7.93439377133383e-19	3.48673882591353e-16	CLDN6	protein_coding	16	3014712	3020071	D30vsD14
ENSG00000197882	31.343630857101	4.99014707125686	0.49821554330217	8.84184993920416	9.41466134927028e-19	6.8081110577356e-17	OR7E13P	unprocessed_pseudogene	11	86832540	86833449	D7vsD0
ENSG00000272514	75.5603602369991	4.0195226368821	0.388725886471074	8.8353329593286	9.98005574935066e-19	7.19874526324375e-17	CFAP206	protein_coding	6	87407972	87464465	D7vsD0
ENSG00000154096	4661.75864975293	-5.02812392219001	0.503187743111094	-8.82995260321564	1.04720089640778e-18	7.53457088286946e-17	THY1	protein_coding	11	119417378	119424985	D7vsD0
ENSG00000138161	144.703813533577	-6.1933947282276	0.635380038594446	-8.82683494532532	1.07679529800579e-18	7.72803540005967e-17	CUZD1	protein_coding	10	122832158	122846175	D7vsD0
ENSG00000170231	37.2999304371876	-3.72996071029844	0.356530736210921	-8.82100865614544	1.13433247829344e-18	8.12056965162253e-17	FABP6	protein_coding	5	160187367	160238735	D7vsD0
ENSG00000280441	811.202707180288	-3.59628248519306	0.341577319030116	-8.81581509493483	1.1881743915006e-18	8.48475332970581e-17	FP236383.1	lncRNA	21	8380643	8454792	D7vsD0
ENSG00000274993	133.309148880038	-4.49132057031664	0.443224566068668	-8.81341168646197	1.21393746208887e-18	5.25377419198582e-16	AC254629.1	lncRNA	7	100963828	100968124	D30vsD14
ENSG00000183833	940.236832544227	3.50142571814883	0.331032871232861	8.8100789123667	1.25057792602293e-18	8.90810670297229e-17	MAATS1	protein_coding	3	119703022	119767102	D7vsD0
ENSG00000173826	16.4145523317961	-4.0378588349307	0.391978583568207	-8.80879461193799	1.26498719544791e-18	8.98833190317765e-17	KCNH6	protein_coding	17	63523334	63548977	D7vsD0
ENSG00000182253	1124.13608827806	3.33909558835998	0.313277211555927	8.79124138867764	1.47916374175167e-18	6.30609449543206e-16	SYNM	protein_coding	15	99098217	99135593	D30vsD14
ENSG00000163082	203.489993517605	4.27058383526159	0.4193463617048	8.78887757670844	1.51061568530652e-18	1.07070040781875e-16	SGPP2	protein_coding	2	222424543	222562621	D7vsD0
ENSG00000187678	3885.35400974725	-4.58768995399072	0.455539342525661	-8.78670529706277	1.54010102803912e-18	1.08889717239875e-16	SPRY4	protein_coding	5	142310427	142326455	D7vsD0
ENSG00000069482	184.969389031159	-5.70160418726506	0.582365623496517	-8.78589666152515	1.55122155831966e-18	1.09405166893439e-16	GAL	protein_coding	11	68683779	68691175	D7vsD0
ENSG00000085982	1503.66874915741	1.72072276275622	0.129273512708564	8.78542509567762	1.55774319884788e-18	1.09594523970175e-16	USP40	protein_coding	2	233475520	233566782	D7vsD0
ENSG00000170689	88.4100954472995	8.72346222311787	0.927339864782119	8.77613756530355	1.6918486067261e-18	1.18737011308414e-16	HOXB9	protein_coding	17	48621156	48626358	D7vsD0
ENSG00000267387	76.9107943034343	-4.48690001649401	0.444795600479569	-8.77234399865257	1.74984854118442e-18	1.22506553260764e-16	AC020931.1	lncRNA	19	10089032	10090377	D7vsD0
ENSG00000121236	426.151198684387	-3.07269711974135	0.283947247071406	-8.76112427712937	1.9331253294814e-18	8.12026351636863e-16	TRIM6	protein_coding	11	5596109	5612958	D30vsD14
ENSG00000145743	729.990306586553	1.788109496118	0.137463628762906	8.75220236032832	2.09228786002272e-18	1.46122519397772e-16	FBXL17	protein_coding	5	107859035	108382098	D7vsD0
ENSG00000283809	745.119962241573	-4.15407386177365	0.408312719274067	-8.74103032626329	2.30993996058264e-18	1.6092957325386e-16	AC007326.4	protein_coding	22	18906238	18947732	D7vsD0
ENSG00000105605	1567.02517245761	-5.13235631915836	0.520564554443896	-8.73543210028229	2.42726475541723e-18	1.68691947624666e-16	CACNG7	protein_coding	19	53909335	53943941	D7vsD0
ENSG00000237732	111.137970437585	5.66497984372008	0.581593744764833	8.73458473280893	2.44552882519919e-18	1.69548750881043e-16	CT75	transcribed_unprocessed_pseudogene	2	222318275	222352989	D7vsD0
ENSG00000263873	951.272103581301	-4.86548696657843	0.490229143387387	-8.73160444318162	2.51085012201949e-18	1.73655987615895e-16	AP003396.5	lncRNA	11	119417951	119419114	D7vsD0
ENSG00000005243	153.00882618829	5.01125950120984	0.507332591079848	8.72457157106473	2.67190260552791e-18	1.8434837203937e-16	COPZ2	protein_coding	17	48026167	48038030	D7vsD0
ENSG00000115461	40578.3307300891	4.43162124676623	0.441029125987221	8.72192111610717	2.73520861263942e-18	1.88261442919114e-16	IGFBP5	protein_coding	2	216672105	216695549	D7vsD0
ENSG00000161940	95.8691406152165	-4.37217803851369	0.434227605565629	-8.72164272831174	2.74194322616097e-18	1.88271313250149e-16	BCL6B	protein_coding	17	7023020	7030290	D7vsD0
ENSG00000166831	2076.32701311607	-3.06901051723931	0.285456554779937	-8.70188641894834	3.26412195590143e-18	2.23588440163953e-16	RBPMS2	protein_coding	15	64739891	64775589	D7vsD0
ENSG00000250761	121.681913596703	-4.97089851108549	0.504054113428575	-8.70124535092596	3.28261690119169e-18	2.2431739034842e-16	AC093305.1	lncRNA	5	7707802	7749766	D7vsD0
ENSG00000177238	22.9800971894909	-5.01909881082724	0.509758983514701	-8.69842210578593	3.36530689967282e-18	2.29419155804903e-16	TRIM72	protein_coding	16	31214091	31231537	D7vsD0
ENSG00000111319	2047.24594979393	-5.58441532018826	0.575414442183716	-8.68837302938612	3.67666826464674e-18	1.52203409146912e-15	SCNN1A	protein_coding	12	6346843	6377730	D30vsD14
ENSG00000261054	615.158057286926	3.48300626855308	0.333840357001022	8.68081467018145	3.92943989363243e-18	1.60343601602452e-15	AC036108.2	lncRNA	15	99128832	99131806	D30vsD14
ENSG00000154654	972.891872103201	4.03064379654425	0.397045918808966	8.67819975805388	4.02082378805787e-18	2.73454311147822e-16	NCAM2	protein_coding	21	20998409	21543329	D7vsD0
ENSG00000049130	2256.17567154221	3.81653822756673	0.372873872059362	8.66657191537483	4.4532547803116e-18	3.02144345712163e-16	KITLG	protein_coding	12	88492793	88580851	D7vsD0
ENSG00000279390	68.5340117822626	4.53205771050254	0.456199808346033	8.65203719574703	5.058815001635e-18	3.4241704195901e-16	AF127577.6	TEC	21	15050189	15052379	D7vsD0
ENSG00000145864	482.850667273951	5.55164446722177	0.574425845137703	8.64627611947221	5.32072770520711e-18	3.59293773455167e-16	GABRB2	protein_coding	5	161288429	161549044	D7vsD0
ENSG00000186297	158.789071614317	-4.4787503755397	0.450494097112372	-8.64328833717977	5.46178543846858e-18	3.67949149208529e-16	GABRA5	protein_coding	15	26866911	26949208	D7vsD0
ENSG00000275234	135.063277614577	-4.77055391723736	0.485073282211976	-8.62870430247336	6.20508825187565e-18	2.496368180656e-15	AC010503.4	lncRNA	19	6469465	6470152	D30vsD14
ENSG00000100604	355.428691822327	-6.25601142198841	0.657586146886425	-8.62398249847541	6.46650064692522e-18	4.34609704655934e-16	CHGA	protein_coding	14	92923150	92935285	D7vsD0
ENSG00000073282	622.455023421988	-6.37577396183522	0.671526747850266	-8.62329606433848	6.50539774059582e-18	2.5808358480886e-15	TP63	protein_coding	3	189631389	189897276	D30vsD14
ENSG00000005102	250.442994180214	6.98263632661112	0.743140420688091	8.6089198602431	7.37521840141269e-18	4.94520512718197e-16	MEOX1	protein_coding	17	43640389	43661922	D7vsD0
ENSG00000170091	833.753088869749	6.90056888246925	0.734142228118771	8.60265033201101	7.78960217084985e-18	3.0479752932624e-15	NSG2	protein_coding	5	174045706	174243501	D30vsD14
ENSG00000184304	820.014224811416	2.87157456013937	0.265819005606907	8.6019980208667	7.83401451186269e-18	5.22828949805715e-16	PRKD1	protein_coding	14	29576479	30191898	D7vsD0
ENSG00000110881	1667.70720863213	3.45877890069995	0.334490772180773	8.59150427966615	8.58380111337552e-18	5.71533088583819e-16	ASIC1	protein_coding	12	50057548	50083611	D7vsD0
ENSG00000156959	248.17498685382	-5.47120922479484	0.568766235601082	-8.5908918619809	8.62968245693219e-18	5.73251743487932e-16	LHFPL4	protein_coding	3	9498361	9553822	D7vsD0
ENSG00000148541	521.086435805773	3.90533368524023	0.386849673704655	8.58300758908014	9.24242564978511e-18	6.12530501764413e-16	FAM13C	protein_coding	10	59246129	59363181	D7vsD0
ENSG00000010278	1866.23565542081	4.30720160031698	0.433763087493322	8.58118569246464	9.39001548585949e-18	6.57535834397311e-14	CD9	protein_coding	12	6199715	6238271	D14vsD7
ENSG00000197653	547.094252409443	2.98613697655329	0.28007063726176	8.57332635805423	1.00538072865913e-17	6.64761461421747e-16	DNAH10	protein_coding	12	123762188	123936206	D7vsD0
ENSG00000141431	1045.68337299703	3.77910410495722	0.373296122047316	8.55648884708306	1.16357089172875e-17	7.66053930596821e-16	ASXL3	protein_coding	18	33578219	33751195	D7vsD0
ENSG00000231390	17.5650486927974	5.66115817758084	0.593255000339879	8.55645241030026	1.16393854459817e-17	7.66053930596821e-16	SNX18P8	unprocessed_pseudogene	9	40293082	40293955	D7vsD0
ENSG00000120057	194.92289048113	-6.66478058312612	0.710919416514851	-8.55199681129981	1.20977121162662e-17	6.77713832753234e-14	SFRP5	protein_coding	10	97766751	97771999	D14vsD7
ENSG00000166450	20750.7656561527	-3.90627607971538	0.388789116947447	-8.54261586793419	1.31217020935523e-17	5.0649770081112e-15	PRTG	protein_coding	15	55611544	55743152	D30vsD14
ENSG00000168874	186.244185356184	4.03938539162134	0.40449583100788	8.53997773725891	1.34247698019865e-17	8.81529022124006e-16	ATOH8	protein_coding	2	85751344	85791383	D7vsD0
ENSG00000169894	661.87216862661	-3.43206164445923	0.333490240786507	-8.53716629831411	1.37553516851274e-17	9.01164829206372e-16	MUC3A	protein_coding	7	100949534	100968347	D7vsD0
ENSG00000133980	1123.47294098401	-6.60735944768684	0.705483823070355	-8.5364954528323	1.38354123390144e-17	9.04335739248529e-16	VRTN	protein_coding	14	74303069	74360008	D7vsD0
ENSG00000114812	69.0755753514296	-3.40614073513559	0.330650066599083	-8.53210393741202	1.43709851057531e-17	9.37198215892079e-16	VIPR1	protein_coding	3	42489299	42537573	D7vsD0
ENSG00000242375	150.027283772241	-2.9991450519687	0.28323513316214	-8.52346608634428	1.54848136688514e-17	1.00753580327351e-15	AL590705.3	lncRNA	9	97195351	97197687	D7vsD0
ENSG00000136999	189.712986961401	5.34861648361237	0.559172353871234	8.519048645079	1.6086926966165e-17	7.5099137387047e-14	CCN3	protein_coding	8	119416446	119424434	D14vsD7
ENSG00000131771	192.591204080219	-5.13189643096539	0.534104598606519	-8.51311979493951	1.69314990947832e-17	1.09916213668952e-15	PPP1R1B	protein_coding	17	39626740	39636626	D7vsD0
ENSG00000136014	2070.47285868826	-4.09178259721553	0.411979059572905	-8.51204088103647	1.70898299195824e-17	1.10692494744434e-15	USP44	protein_coding	12	95516560	95551476	D7vsD0
ENSG00000169903	44.1018071131144	8.73742337618152	0.958890537623852	8.50193328258653	1.86458972305957e-17	1.20498056220528e-15	TM4SF4	protein_coding	3	149473974	149503281	D7vsD0
ENSG00000158055	212.670429696599	-4.58646559762453	0.470964888559346	-8.49631404554335	1.95706055978778e-17	7.45353037730375e-15	GRHL3	protein_coding	1	24319322	24364482	D30vsD14
ENSG00000115648	378.83952675444	4.41782380716182	0.451630661912812	8.48663328333044	2.12709670118285e-17	6.07583901725871e-13	MLPH	protein_coding	2	237485428	237555322	D40vsD30
ENSG00000065618	693.525861299254	-5.32025549528611	0.558347858356432	-8.48083398980868	2.23585441279202e-17	8.40328229565675e-15	COL17A1	protein_coding	10	104031286	104085880	D30vsD14
ENSG00000138696	369.538680875335	3.13368349843732	0.300584049998207	8.47910425870076	2.26934257004747e-17	1.46323930408207e-15	BMPR1B	protein_coding	4	94757968	95158448	D7vsD0
ENSG00000259180	569.444244832225	-3.48109253676503	0.341791223051944	-8.47327942158685	2.38579377701187e-17	8.85036538267106e-15	AC012378.1	lncRNA	15	55680385	55681463	D30vsD14
ENSG00000164107	274.102213304361	7.14189448231038	0.775202048035931	8.45830386919523	2.71294432057365e-17	1.74532751290238e-15	HAND2	protein_coding	4	173524969	173530229	D7vsD0
ENSG00000284485	49.8028725395913	-8.19880267827274	0.900343889984007	-8.45654950622032	2.75405372845925e-17	1.00854859871423e-14	MIR205	miRNA	1	209432133	209432242	D30vsD14
ENSG00000145626	147.41670359909	-6.95366396126926	0.753255565662776	-8.4548515159866	2.79442722190928e-17	1.01037998945084e-14	UGT3A1	protein_coding	5	35951010	36001028	D30vsD14
ENSG00000170921	2939.27729366413	2.12773762872956	0.182496217226719	8.45353209054731	2.82620213829173e-17	1.81410422198124e-15	TANC2	protein_coding	17	63009556	63427699	D7vsD0
ENSG00000120693	821.319721457493	2.89709850310706	0.273701174881781	8.44752860160619	2.97533986082258e-17	1.90555174404789e-15	SMAD9	protein_coding	13	36844831	36920765	D7vsD0
ENSG00000188596	96.3080587798749	4.34754144817624	0.446047065211646	8.43530143257627	3.30350256771094e-17	2.11098987346969e-15	CFAP54	protein_coding	12	96489571	96875555	D7vsD0
ENSG00000253636	264.375330790669	-2.78793752061746	0.261234596789834	-8.43279392426628	3.37508738739159e-17	2.1519195565503e-15	AC022893.1	lncRNA	8	73052178	73063061	D7vsD0
ENSG00000275532	32.4329410281043	2.86070946588386	0.270153565871322	8.42376245726779	3.64583076464344e-17	2.31936547797941e-15	AC006449.2	lncRNA	17	38703480	38706261	D7vsD0
ENSG00000125388	281.358494113	2.27181346441996	0.20028098161541	8.42223485632334	3.69369685546814e-17	2.34459459954649e-15	GRK4	protein_coding	4	2963571	3040760	D7vsD0
ENSG00000115194	254.029751909618	6.15183122212816	0.661031881795885	8.42142622078113	3.71928515905401e-17	1.32797076604023e-14	SLC30A3	protein_coding	2	27253684	27275817	D30vsD14
ENSG00000229146	18.2326593369316	6.36344801495032	0.686421940727192	8.41821578259672	3.82261227386323e-17	2.42104427917138e-15	SNX18P4	processed_pseudogene	9	66082350	66083187	D7vsD0
ENSG00000107485	857.056837884608	5.56366914710036	0.591576144810397	8.41593967365951	3.89757859366814e-17	2.4630627201225e-15	GATA3	protein_coding	10	8045378	8075198	D7vsD0
ENSG00000165164	34.9486433891968	5.24379465283208	0.553633257649846	8.41494723891498	3.93071789049154e-17	2.47852154136866e-15	CFAP47	protein_coding	X	35919734	36385317	D7vsD0
ENSG00000235903	75.4494459477214	3.20235300914254	0.311154372279588	8.41175070100158	4.03935714646967e-17	2.54141404254977e-15	CPB2-AS1	lncRNA	13	46052497	46161379	D7vsD0
ENSG00000105499	93.5412723547214	-4.79433413749074	0.501137088912841	-8.3995661678572	4.48131149161164e-17	2.81327871310758e-15	PLA2G4C	protein_coding	19	48047843	48110817	D7vsD0
ENSG00000259976	1517.44025511717	3.33164968686123	0.327019338734803	8.39904360851463	4.50129641162658e-17	2.81962786626539e-15	AC093010.3	lncRNA	3	114314501	114329714	D7vsD0
ENSG00000116774	2217.19708254246	-4.04794734927294	0.412382091625322	-8.39742418402415	4.56379021283118e-17	2.85251867919715e-15	OLFML3	protein_coding	1	113979391	114035572	D7vsD0
ENSG00000047648	293.577156400021	4.5494072756206	0.472503426696617	8.39021910028612	4.85236994974226e-17	3.02626845511873e-15	ARHGAP6	protein_coding	X	11117651	11665920	D7vsD0
ENSG00000165443	1180.81095003095	5.36596103603986	0.570089730885285	8.38633074238256	5.01550979551198e-17	3.12119873200445e-15	PHYHIPL	protein_coding	10	59176643	59247774	D7vsD0
ENSG00000005108	2033.53013755749	3.54977661563297	0.35378391936778	8.38019043073268	5.28421382951377e-17	1.86343560279298e-14	THSD7A	protein_coding	7	11370365	11832198	D30vsD14
ENSG00000215102	13.3212650046541	-3.65457798055002	0.366373837999717	-8.37826739296923	5.3712508384584e-17	3.33531323803751e-15	TERF1P4	processed_pseudogene	X	83748825	83749939	D7vsD0
ENSG00000152284	4156.48420865551	-2.17403194022668	0.189763573582281	-8.37374586823784	5.58150558360047e-17	3.45835413210334e-15	TCF7L1	protein_coding	2	85133392	85310387	D7vsD0
ENSG00000076641	529.740720868047	3.1029228722293	0.300823421433842	8.37010250142059	5.75681357291747e-17	3.55925590685746e-15	PAG1	protein_coding	8	80967810	81112068	D7vsD0
ENSG00000143217	165.653870812533	-5.65400742786015	0.605617220136185	-8.36998562676321	5.76252622413567e-17	2.00732681788062e-14	NECTIN4	protein_coding	1	161070998	161089558	D30vsD14
ENSG00000125945	1827.99129066795	2.76480451785771	0.261117940550391	8.34796917156693	6.94466946080488e-17	4.28439607944775e-15	ZNF436	protein_coding	1	23359448	23369836	D7vsD0
ENSG00000175556	93.9502640183936	5.48198223422053	0.58696565368613	8.34287696983221	7.25045884508803e-17	4.46340746661842e-15	LONRF3	protein_coding	X	118974614	119018355	D7vsD0
ENSG00000137225	37.0150109814127	-4.82980030761597	0.509383982923889	-8.33320333955263	7.86838517158729e-17	4.83338825895096e-15	CAPN11	protein_coding	6	44158811	44184401	D7vsD0
ENSG00000237179	18.301734253107	7.32410819033485	0.809360425569849	8.32646121237028	8.32948167529427e-17	5.10565052731986e-15	LINC01797	lncRNA	2	66696190	66703252	D7vsD0
ENSG00000261116	110.4393760936	-5.39335965285017	0.57798789596057	-8.31913555016418	8.86071694016826e-17	3.0493676949273e-14	AL049555.1	lncRNA	6	54943167	54945099	D30vsD14
ENSG00000138741	144.267977379929	3.56609259797446	0.358493814833315	8.31560399266733	9.12861584578625e-17	5.58350713102866e-15	TRPC3	protein_coding	4	121874481	121952060	D7vsD0
ENSG00000205517	633.273433693764	-4.90281956738569	0.51928063089744	-8.31500215966745	9.17505989527935e-17	3.11995727200904e-14	RGL3	protein_coding	19	11384341	11419342	D30vsD14
ENSG00000143494	2656.81951243385	-3.41888886799495	0.341140460061574	-8.30710279127678	9.80669912590395e-17	5.98543918445129e-15	VASH2	protein_coding	1	212950520	212992037	D7vsD0
ENSG00000134352	7359.18506865537	2.61717041546188	0.244772459172457	8.30228377135392	1.02128912737367e-16	6.2200645275696e-15	IL6ST	protein_coding	5	55935095	55995022	D7vsD0
ENSG00000234511	36.6656088611496	7.08903440705577	0.783932059509274	8.29668123424773	1.07060142797263e-16	3.59772461042472e-14	C5orf58	protein_coding	5	170232447	170252575	D30vsD14
ENSG00000129009	1056.24612757064	4.84478836336005	0.514283114520116	8.28296368885242	1.20147064956993e-16	3.99055902724598e-14	ISLR	protein_coding	15	74173710	74176872	D30vsD14
ENSG00000103490	60.9366148800114	-4.45438431755262	0.467196901695735	-8.28212752162594	1.20993924443123e-16	7.35232486815742e-15	PYCARD	protein_coding	16	31201486	31203450	D7vsD0
ENSG00000100557	274.888030063702	6.79329039580496	0.749622331408832	8.28189094118523	1.21234596446651e-16	7.35232486815742e-15	CCDC198	protein_coding	14	57469301	57493867	D7vsD0
ENSG00000112981	159.555376167875	3.22188032499371	0.318495693912157	8.27917103871733	1.24035676717785e-16	7.50626074103135e-15	NME5	protein_coding	5	138115175	138139443	D7vsD0
ENSG00000105409	1477.7819701653	-6.17647038585647	0.676177284985	-8.26923724002429	1.34818757286238e-16	8.1243944791648e-15	ATP1A3	protein_coding	19	41966582	41997497	D7vsD0
ENSG00000188779	214.92161179514	6.05090788218736	0.661211519534392	8.2665043192779	1.37944066720652e-16	4.5290049675962e-14	SKOR1	protein_coding	15	67819704	67834555	D30vsD14
ENSG00000168421	50.9641908196646	-4.18651912584608	0.435943193292037	-8.26144135580854	1.43923856197072e-16	8.65482321771193e-15	RHOH	protein_coding	4	40191053	40246967	D7vsD0
ENSG00000164741	1997.57236383283	3.52571279940951	0.356187870591003	8.2560722647016	1.5054449843622e-16	9.033934985992e-15	DLC1	protein_coding	8	13083361	13604610	D7vsD0
ENSG00000132274	1375.10967742065	-4.74028387132466	0.503366161117392	-8.25499247327353	1.51911813291986e-16	9.096874286944e-15	TRIM22	protein_coding	11	5689697	5737089	D7vsD0
ENSG00000166825	665.319494783171	5.96344344645278	0.65184767869853	8.25107401961039	1.56977279592554e-16	2.24194950714086e-12	ANPEP	protein_coding	15	89784895	89815401	D40vsD30
ENSG00000101194	180.141128513294	-4.55234251391667	0.480978748075093	-8.24847777535749	1.60424845952183e-16	9.58655920455683e-15	SLC17A9	protein_coding	20	62952707	62969585	D7vsD0
ENSG00000261385	271.043335047968	-5.74087343658356	0.625336432831911	-8.24495929852442	1.65216446362845e-16	5.36277565216854e-14	AC009088.3	lncRNA	16	31131433	31131877	D30vsD14
ENSG00000132170	168.767403623418	5.37826318342982	0.581381902180925	8.24460335873711	1.65708967509532e-16	9.8816512483137e-15	PPARG	protein_coding	3	12287368	12434356	D7vsD0
ENSG00000179059	2347.36885402214	-5.20658450478374	0.560993895994957	-8.23820818332984	1.7480882179495e-16	5.61038110758534e-14	ZFP42	protein_coding	4	187995771	188005046	D30vsD14
ENSG00000266074	2622.39967437629	3.66038299222269	0.37355519328376	8.23274056288267	1.82978199231343e-16	1.08887276725919e-14	BAHCC1	protein_coding	17	81395475	81466332	D7vsD0
ENSG00000117595	813.109023824027	-5.33995290823116	0.578218005141434	-8.22346046984145	1.97713954871956e-16	6.25673759584436e-14	IRF6	protein_coding	1	209785617	209806175	D30vsD14
ENSG00000253313	115.34559805242	-5.6178265311923	0.612080947877758	-8.22248519357186	1.99328917946309e-16	6.25673759584436e-14	C1orf210	protein_coding	1	43281883	43285617	D30vsD14
ENSG00000103184	94.1238546630372	-3.27533411633657	0.327249902135675	-8.2210387192757	2.0174811354984e-16	1.1980734127729e-14	SEC14L5	protein_coding	16	4958330	5019157	D7vsD0
ENSG00000120094	4112.96849233395	-6.68059438038996	0.741890271711381	-8.21630180744753	2.09874872729665e-16	6.51615854853279e-14	HOXB1	protein_coding	17	48528526	48531011	D30vsD14
ENSG00000101850	145.815889313072	-2.69616287873335	0.257275715481349	-8.20583814054692	2.289877429407e-16	7.03312461221308e-14	GPR143	protein_coding	X	9725346	9786297	D30vsD14
ENSG00000105707	256.224185250395	-4.70108779076114	0.502192232860627	-8.19623945060791	2.48024036547923e-16	7.50541775628572e-14	HPN	protein_coding	19	35040506	35066571	D30vsD14
ENSG00000039068	7847.74474667953	-5.49506032742616	0.59911896812505	-8.19546799326393	2.49620041607318e-16	7.50541775628572e-14	CDH1	protein_coding	16	68737292	68835541	D30vsD14
ENSG00000260027	76.9797501348851	7.21790050407695	0.809384173964244	8.19499653865233	2.50600374834989e-16	1.48509317568188e-14	HOXB7	protein_coding	17	48607227	48633572	D7vsD0
ENSG00000215478	59.0465237823296	5.57394469756046	0.608809854460387	8.19458597952946	2.5145717401478e-16	1.48708544897685e-14	CES5AP1	transcribed_unprocessed_pseudogene	22	23359603	23387731	D7vsD0
ENSG00000284180	2858.27662538936	7.29022249177227	0.818382463893335	8.19326267069941	2.54238498464009e-16	1.50042736986074e-14	MIR3606	miRNA	2	188995630	188995692	D7vsD0
ENSG00000101638	174.949670581046	5.22694702379158	0.566712294719691	8.19101167742902	2.59039453350526e-16	7.70750306823379e-14	ST8SIA5	protein_coding	18	46667821	46759257	D30vsD14
ENSG00000163735	381.801235535182	-5.84864549160107	0.643134135225233	-8.18436653149764	2.73739736583646e-16	1.61218594552067e-14	CXCL5	protein_coding	4	73995642	73998677	D7vsD0
ENSG00000142273	173.734728661784	-5.33982947588191	0.581119050851842	-8.18219514385558	2.78719198304599e-16	8.20756204162121e-14	CBLC	protein_coding	19	44777869	44800652	D30vsD14
ENSG00000274993	133.309148880038	-3.51122463299171	0.357704969223818	-8.18055348613499	2.82543042084515e-16	1.66060894117327e-14	AC254629.1	lncRNA	7	100963828	100968124	D7vsD0
ENSG00000116661	216.32936439322	-3.65343821218264	0.375496446713199	-8.17168375104835	3.04114865301183e-16	1.7837242325386e-14	FBXO2	protein_coding	1	11637018	11655785	D7vsD0
ENSG00000050555	347.688522400019	-4.55296576343568	0.485663974578258	-8.17018755999226	3.07910376161122e-16	1.80228524275948e-14	LAMC3	protein_coding	9	131009174	131094473	D7vsD0
ENSG00000198286	313.899419456836	-4.8774794524064	0.525430812740219	-8.16944752444253	3.09804904959105e-16	9.02986459719579e-14	CARD11	protein_coding	7	2906141	3043945	D30vsD14
ENSG00000164695	111.80243917303	-3.56594879120461	0.365037986423415	-8.16613312058692	3.18431876479729e-16	9.18756375734038e-14	CHMP4C	protein_coding	8	81732448	81759515	D30vsD14
ENSG00000119535	84.9795835835537	6.44917304644452	0.718297374758941	8.16399064302933	3.2413402325712e-16	1.8933669203101e-14	CSF3R	protein_coding	1	36466043	36483278	D7vsD0
ENSG00000265174	31.3410220174833	7.8834621161762	0.895262516808427	8.1523150798214	3.57022631748476e-16	2.08122335780887e-14	AP005202.1	lncRNA	18	6557822	6558654	D7vsD0
ENSG00000123080	153.478528785235	5.8349128955209	0.64400535874067	8.15197082488089	3.58040688045037e-16	2.08290717175528e-14	CDKN2C	protein_coding	1	50960745	50974634	D7vsD0
ENSG00000135903	1344.61199922768	5.87008409373889	0.648606271250766	8.148370325725	3.68861298256376e-16	2.14149474052747e-14	PAX3	protein_coding	2	222199888	222298996	D7vsD0
ENSG00000177679	328.59931622726	-3.67998882107589	0.380476093187369	-8.13451587758954	4.13587770976087e-16	2.39629231037748e-14	SRRM3	protein_coding	7	76201896	76287288	D7vsD0
ENSG00000163288	97.7598231276858	-4.12312136823737	0.434961987784716	-8.13432315374777	4.1424619754827e-16	1.65757657047529e-12	GABRB1	protein_coding	4	46993723	47426444	D14vsD7
ENSG00000128872	1115.8411446878	2.69051713644372	0.258896706953375	8.13265321610641	4.19994840800684e-16	1.19967326326307e-13	TMOD2	protein_coding	15	51751597	51816363	D30vsD14
ENSG00000253230	972.034905148739	-6.37712251238908	0.712302304685999	-8.13155099216251	4.23832167411991e-16	2.45067652428262e-14	LINC00599	lncRNA	8	9899871	9906678	D7vsD0
ENSG00000067840	1807.66684642532	-4.23056904763155	0.448412974366997	-8.12993658976488	4.29515056078092e-16	2.47851880036659e-14	PDZD4	protein_coding	X	153802166	153830565	D7vsD0
ENSG00000139865	198.707853774388	5.76378568651247	0.637328589663559	8.1257702392518	4.44530391062941e-16	2.55999316337134e-14	TTC6	protein_coding	14	37595847	38041442	D7vsD0
ENSG00000102755	1409.36787504871	-4.8513427484722	0.525234114579745	-8.12274494372062	4.55756451585963e-16	2.61936162637856e-14	FLT1	protein_coding	13	28300346	28495145	D7vsD0
ENSG00000152583	844.628005755447	6.02840995485123	0.670302917703646	8.1208209170557	4.63040860431836e-16	1.30953456805693e-13	SPARCL1	protein_coding	4	87473335	87531061	D30vsD14
ENSG00000196659	390.582218077531	1.7975019528552	0.149331897210977	8.1195108044611	4.68066516301794e-16	2.6847092312539e-14	TTC30B	protein_coding	2	177548998	177553014	D7vsD0
ENSG00000255203	16.1356022294798	6.51113093916077	0.730153345144655	8.11628266660438	4.80680360714002e-16	2.749555758434e-14	OR7E2P	unprocessed_pseudogene	11	86857059	86857947	D7vsD0
ENSG00000189127	67.0050504891322	-4.99966903291373	0.543937901025791	-8.1161269045387	4.81297395048662e-16	2.749555758434e-14	ANKRD34B	protein_coding	5	80556755	80570280	D7vsD0
ENSG00000232234	33.0272119835537	5.37890421612345	0.590803137715867	8.11421590389212	4.88931444672454e-16	2.78759237238004e-14	AL355499.1	lncRNA	6	8102711	8343139	D7vsD0
ENSG00000197044	431.62082717757	2.59970111594733	0.248446529930207	8.1091940246189	5.09566237851461e-16	2.89945219481855e-14	ZNF441	protein_coding	19	11767000	11784078	D7vsD0
ENSG00000226599	22.3100408972108	4.21956114037963	0.448301089886295	8.10741089498908	5.17097625212328e-16	2.93645657386977e-14	AL450344.2	lncRNA	6	150650772	150652025	D7vsD0
ENSG00000267748	926.944942089924	-3.68270388012236	0.382555043161892	-8.09740698885901	5.6142998618924e-16	1.57222412995191e-13	AC011479.1	protein_coding	19	38289151	38304910	D30vsD14
ENSG00000145626	147.41670359909	-3.75833697450036	0.392266384706512	-8.08974997150114	5.97873330392913e-16	2.09330399803819e-12	UGT3A1	protein_coding	5	35951010	36001028	D14vsD7
ENSG00000198598	140.104688774054	-4.66015239907119	0.503767772769418	-8.08934715428184	5.99853762649352e-16	3.39291542105269e-14	MMP17	protein_coding	12	131828393	131851783	D7vsD0
ENSG00000284543	191.258598644576	-5.6534797575111	0.626764223938097	-8.08674069758597	6.1282543219459e-16	1.69948986846663e-13	LINC01226	lncRNA	1	31506226	31583306	D30vsD14
ENSG00000254162	55.6936505764461	2.75314692841532	0.268226629648529	8.08326500339042	6.30553978442435e-16	3.55951459293077e-14	AC009812.3	lncRNA	8	80535006	80539135	D7vsD0
ENSG00000185436	278.418516949318	-3.47527354298136	0.357842611260111	-8.07694067736517	6.64118335258856e-16	1.82402655080134e-13	IFNLR1	protein_coding	1	24154168	24187959	D30vsD14
ENSG00000143469	722.199651307723	3.2158947764699	0.325913509697799	8.07237103767002	6.89459791764048e-16	1.87559328494745e-13	SYT14	protein_coding	1	209900923	210171389	D30vsD14
ENSG00000073350	451.228110030237	-3.83118958403539	0.402300505831363	-8.06906662303859	7.08376060740032e-16	1.90887299990361e-13	LLGL2	protein_coding	17	75525080	75575208	D30vsD14
ENSG00000197776	70.6742723414455	3.4550474549879	0.355767322181326	8.06720369198245	7.19264949992862e-16	4.05228481885525e-14	KLHDC1	protein_coding	14	49693105	49753150	D7vsD0
ENSG00000135409	46.9341500481961	4.83613896380974	0.527089962059746	8.06530055552049	7.30559116375392e-16	4.1078131102651e-14	AMHR2	protein_coding	12	53423855	53431672	D7vsD0
ENSG00000101347	1219.07398626663	-2.54311987102742	0.242802977141251	-8.06464522833375	7.34488457142899e-16	4.12179337717677e-14	SAMHD1	protein_coding	20	36889773	36951901	D7vsD0
ENSG00000005001	150.947258125992	-5.61740811328509	0.624389012060693	-8.05973201974914	7.64618835654511e-16	2.04117499267621e-13	PRSS22	protein_coding	16	2852730	2858170	D30vsD14
ENSG00000156049	82.2495506412715	-4.51238041196113	0.488131620818979	-8.04574062498109	8.57253841040655e-16	4.80129386578143e-14	GNA14	protein_coding	9	77423079	77648322	D7vsD0
ENSG00000245526	1880.51559069134	6.26265187043241	0.705689277250675	8.04554079743455	8.58653904228339e-16	2.60872890053484e-12	LINC00461	lncRNA	5	88507546	88691057	D14vsD7
ENSG00000225988	441.26353957072	6.19405890002298	0.697878068605979	8.03730501407954	9.18358695412435e-16	5.13346336120563e-14	LAMP5-AS1	lncRNA	20	9505180	9514998	D7vsD0
ENSG00000125046	489.893749271155	5.595537522814	0.62354381090141	8.03558215992978	9.31356265810368e-16	2.60872890053484e-12	SSUH2	protein_coding	3	8619400	8745040	D14vsD7
ENSG00000228878	71.4965106555353	2.47855014157749	0.235753535927243	8.03190558364251	9.59702168479711e-16	5.35408842587001e-14	SEPT7-AS1	lncRNA	7	35751856	35800676	D7vsD0
ENSG00000109072	88.4126908613382	4.14772331544486	0.443615630793146	8.03110410937286	9.65993352440457e-16	5.3786811148361e-14	VTN	protein_coding	17	28367284	28373091	D7vsD0
ENSG00000197308	25.2322694077238	6.43856275365767	0.728977250462422	8.0298291201056	9.76085221722351e-16	5.42429927495666e-14	GATA3-AS1	lncRNA	10	8050450	8053484	D7vsD0
ENSG00000168143	196.781546562026	-4.7883652776284	0.523777707553371	-8.02509388431751	1.01448327449115e-15	2.68312039375604e-13	FAM83B	protein_coding	6	54846771	54945099	D30vsD14
ENSG00000267414	81.0824502947815	3.25351736731443	0.332547327107281	8.02447396142671	1.01961913483645e-15	5.6527819473445e-14	AC120049.1	lncRNA	18	44676927	44679717	D7vsD0
ENSG00000248441	20.7406858442307	5.8717941014446	0.658848929679726	8.02428882143676	1.02115792074981e-15	5.6527819473445e-14	LINC01197	lncRNA	15	95186634	95327129	D7vsD0
ENSG00000132698	599.787863036226	-4.63574598443749	0.504908726523486	-8.02272920162942	1.03421179692735e-15	2.71020419884704e-13	RAB25	protein_coding	1	156061160	156070504	D30vsD14
ENSG00000106018	52.7693065901128	-5.58798055298465	0.623853189636719	-8.01948380819849	1.06190465758359e-15	5.8669718837945e-14	VIPR2	protein_coding	7	159028175	159144867	D7vsD0
ENSG00000165970	1139.01552924999	9.07148062650345	1.05825804971909	8.01929229714451	1.06356144928203e-15	2.76177902157198e-13	SLC6A5	protein_coding	11	20599400	20659285	D30vsD14
ENSG00000137709	54.084832797873	-4.25820510214938	0.458131986377011	-8.01778791129111	1.07666499755041e-15	5.93703841506371e-14	POU2F3	protein_coding	11	120236640	120319945	D7vsD0
ENSG00000163017	1939.56643156444	6.02817775200949	0.679678628741196	8.00845800035021	1.16155616122851e-15	2.95774437054641e-12	ACTG2	protein_coding	2	73892314	73919865	D14vsD7
ENSG00000259974	687.622078544343	8.85900335958922	1.03413285461401	8.00090947954406	1.23503559278776e-15	6.79721708523884e-14	LINC00261	lncRNA	20	22547671	22578642	D7vsD0
ENSG00000125872	57.7995656179136	4.32699697891409	0.46785808023018	7.99814545700071	1.26307111336988e-15	6.93814678505715e-14	LRRN4	protein_coding	20	6040778	6054049	D7vsD0
ENSG00000008311	9473.63311388235	-2.62131223159449	0.254666504437408	-7.99599553185439	1.28531043453734e-15	7.04675762996636e-14	AASS	protein_coding	7	122073549	122144255	D7vsD0
ENSG00000132746	23.9665586652737	-7.66139546706409	0.88522444654532	-7.99389973320378	1.30736098205215e-15	3.36427559381421e-13	ALDH3B2	protein_coding	11	67662162	67681200	D30vsD14
ENSG00000117154	86.31200593592	-6.25070069751179	0.708843494674232	-7.99287958495777	1.31822869854203e-15	7.21338784389932e-14	IGSF21	protein_coding	1	18107798	18378483	D7vsD0
ENSG00000160471	219.062122617567	-4.69759303538415	0.514908671826994	-7.98703393514793	1.38224051900109e-15	7.54920041773368e-14	COX6B2	protein_coding	19	55349306	55354719	D7vsD0
ENSG00000144290	91.345220494636	6.42794512591417	0.732626946873636	7.97533471959771	1.51968399462899e-15	3.87573693058772e-13	SLC4A10	protein_coding	2	161424332	161985282	D30vsD14
ENSG00000171724	1857.9094665405	-3.20996858867548	0.329204626249933	-7.97366859201609	1.54032244942499e-15	8.39652107736173e-14	VAT1L	protein_coding	16	77788564	77980107	D7vsD0
ENSG00000183421	123.441804884895	-4.30854649485533	0.467025423899686	-7.97289891364698	1.54994950218647e-15	3.91794314871278e-13	RIPK4	protein_coding	21	41739369	41767089	D30vsD14
ENSG00000112812	160.30320737541	-3.02993034322089	0.306727148283591	-7.97102687813071	1.57361277840513e-15	3.94286626336527e-13	PRSS16	protein_coding	6	27247701	27256624	D30vsD14
ENSG00000144339	277.773132622939	4.52961302097493	0.495282381957732	7.96437176986353	1.66065286791258e-15	9.03521686077236e-14	TMEFF2	protein_coding	2	191949043	192194933	D7vsD0
ENSG00000128655	284.537699441015	4.33675946094803	0.471299526269782	7.96045667739636	1.71405462812124e-15	9.3080335356759e-14	PDE11A	protein_coding	2	177623244	178072777	D7vsD0
ENSG00000132026	21.0311730677161	-4.06811003024675	0.437600307283475	-7.9595694341924	1.72638970541743e-15	9.35722875627012e-14	RTBDN	protein_coding	19	12825478	12835428	D7vsD0
ENSG00000269938	37.8925399086447	4.04681458698982	0.434946954052522	7.9591650308966	1.73204097064338e-15	9.37007922073058e-14	AC068790.2	lncRNA	12	123968023	123968579	D7vsD0
ENSG00000100918	1469.66011482833	2.57522049162839	0.250111952770917	7.95731859105223	1.75807610410185e-15	9.49294628309363e-14	REC8	protein_coding	14	24171853	24180257	D7vsD0
ENSG00000184156	476.116966051868	5.24562359099771	0.585854891161843	7.95525250588069	1.78766537583984e-15	4.44024989525993e-13	KCNQ3	protein_coding	8	132120859	132481095	D30vsD14
ENSG00000142910	676.011687147093	-5.71186060011457	0.644692404870399	-7.95241352524575	1.82912504753887e-15	4.50406274637071e-13	TINAGL1	protein_coding	1	31576485	31587686	D30vsD14
ENSG00000186487	294.313017727011	7.50945440126867	0.872198023702544	7.93908517686599	2.03677874157465e-15	4.97252546789215e-13	MYT1L	protein_coding	2	1789113	2331664	D30vsD14
ENSG00000242268	38.6758559795916	4.43576064048325	0.485143115872736	7.93737046759083	2.06512530230878e-15	1.11298564405939e-13	LINC02082	lncRNA	3	168902194	168924590	D7vsD0
ENSG00000105131	129.465587838751	-3.40185569952787	0.35502860779869	-7.93416540991846	2.11915507630215e-15	1.13995377776826e-13	EPHX3	protein_coding	19	15226919	15233435	D7vsD0
ENSG00000269404	36.2913603057597	-4.32910616191484	0.471926813968729	-7.93365846375267	2.12782756617361e-15	1.14246741729667e-13	SPIB	protein_coding	19	50418938	50431314	D7vsD0
ENSG00000102678	359.165698580517	4.84368100102949	0.53719940059682	7.92756096953602	2.23491799294387e-15	1.19771477580579e-13	FGF9	protein_coding	13	21671383	21704498	D7vsD0
ENSG00000182580	1001.31134434414	3.74741922323997	0.398985539535227	7.92614997256247	2.26044578824343e-15	1.20912684448287e-13	EPHB3	protein_coding	3	184561785	184582408	D7vsD0
ENSG00000117586	131.11198100236	3.03649714892533	0.309455185807476	7.92197791912429	2.33761831267909e-15	2.22572431611219e-11	TNFSF4	protein_coding	1	173183731	173207331	D40vsD30
ENSG00000277599	2119.77324401631	3.67690746986149	0.390591044569087	7.91597122579341	2.45330355504773e-15	1.30983481768941e-13	RF01957	misc_RNA	11	65423960	65424118	D7vsD0
ENSG00000140682	925.596292800975	3.58306811223493	0.379486503293229	7.90032869737747	2.78168893073009e-15	6.49292557914582e-12	TGFB1I1	protein_coding	16	31471585	31477960	D14vsD7
ENSG00000133519	424.465122329948	4.72930419351225	0.525030355632182	7.89345634791372	2.93930404407857e-15	1.5663858342362e-13	ZDHHC8P1	transcribed_unprocessed_pseudogene	22	23390606	23402726	D7vsD0
ENSG00000249310	177.368738218712	-4.4345325459652	0.48781164326592	-7.89143227536024	2.98737934235988e-15	1.58904103417444e-13	APOBEC3B-AS1	lncRNA	22	38991559	38998209	D7vsD0
ENSG00000280339	257.27904999174	4.65122489185152	0.515347994996746	7.89025072636052	3.01580025115357e-15	1.60117692144889e-13	AP001528.3	TEC	11	86908990	86912238	D7vsD0
ENSG00000100228	502.940398510616	2.51651882571544	0.24489685998652	7.88707060524074	3.09362399517722e-15	1.63591341742017e-13	RAB36	protein_coding	22	23145326	23164350	D7vsD0
ENSG00000152208	557.364116995328	-5.03304999520191	0.563975625010967	-7.88695432557996	3.09650674645047e-15	1.63591341742017e-13	GRID2	protein_coding	4	92303966	93810157	D7vsD0
ENSG00000197557	531.858399689447	1.85256719927311	0.160718505610233	7.88687770870118	3.09840764187197e-15	1.63591341742017e-13	TTC30A	protein_coding	2	177612999	177618742	D7vsD0
ENSG00000107014	50.5166194413771	-3.14889540487334	0.325250369212747	-7.88283626265858	3.2003231775823e-15	7.74695180037803e-13	RLN2	protein_coding	9	5299864	5304716	D30vsD14
ENSG00000255248	3173.15357916499	3.10489063708098	0.319721883688095	7.88150816582597	3.23452972572293e-15	6.60024308950104e-12	MIR100HG	lncRNA	11	122028325	122556721	D14vsD7
ENSG00000281903	119.173577357245	2.79490115783159	0.280410193020658	7.88095872702025	3.24878614980021e-15	1.71214626536703e-13	LINC02246	lncRNA	21	14819699	14918552	D7vsD0
ENSG00000092969	2750.63075735782	3.18126910568467	0.329515735993366	7.87904437358021	3.2989433506967e-15	6.60024308950104e-12	TGFB2	protein_coding	1	218345336	218444619	D14vsD7
ENSG00000137558	1389.43884041344	5.48757776904579	0.622761306099039	7.87232238264032	3.48117705993869e-15	8.35599508740242e-13	PI15	protein_coding	8	74824534	74855029	D30vsD14
ENSG00000211772	59.424540612645	-6.05512716986016	0.694984518437439	-7.87086190374264	3.52206247583554e-15	1.85274756095334e-13	TRBC2	TR_C_gene	7	142801041	142802748	D7vsD0
ENSG00000270116	44.5764771905866	4.6227353415997	0.513066499784553	7.86980896880858	3.55183182634823e-15	1.8649728729377e-13	AP001429.1	lncRNA	21	37100814	37101343	D7vsD0
ENSG00000164076	671.001096008769	-5.35080061961873	0.605601142046943	-7.86953704134414	3.55956012470545e-15	1.86560138352452e-13	CAMKV	protein_coding	3	49857988	49869935	D7vsD0
ENSG00000230333	166.307962451584	3.47146494895769	0.366912360890841	7.86690571543987	3.63520401314621e-15	8.65299728595903e-13	AC004160.1	lncRNA	7	11180902	11520175	D30vsD14
ENSG00000168283	1253.65106247684	1.7333828785357	0.14613276715917	7.85848992570482	3.88791985119009e-15	2.03396598222333e-13	BMI1	protein_coding	10	22321099	22331484	D7vsD0
ENSG00000115112	119.770032390414	-3.62110237680403	0.38635421280062	-7.8583389962175	3.89260643377636e-15	7.26879374733839e-12	TFCP2L1	protein_coding	2	121216587	121285202	D14vsD7
ENSG00000057657	413.490103791363	4.08644912963752	0.445870842121823	7.85305698164681	4.06017083190465e-15	2.12019597152696e-13	PRDM1	protein_coding	6	105993463	106109939	D7vsD0
ENSG00000105048	626.875342905164	-4.12008667528376	0.45042910837523	-7.84826426523674	4.21834619510804e-15	2.19877446563989e-13	TNNT1	protein_coding	19	55132698	55149206	D7vsD0
ENSG00000261068	73.4841902601337	-5.26124181494188	0.596172274685994	-7.84377605853087	4.37196479493787e-15	1.03207274712897e-12	AL512274.1	lncRNA	6	42092233	42094259	D30vsD14
ENSG00000076944	741.408668458213	-2.87076534015294	0.291525854804208	-7.84069509611105	4.48059196576936e-15	1.04904613860849e-12	STXBP2	protein_coding	19	7636881	7647873	D30vsD14
ENSG00000176490	457.774725467523	-3.18892185820122	0.33231119272761	-7.83579342250929	4.65891303940604e-15	2.42399256935509e-13	DIRAS1	protein_coding	19	2714567	2721372	D7vsD0
ENSG00000044524	3976.15844686695	5.10213881905132	0.576683822228669	7.83295567681135	4.76532340330946e-15	1.10663981863522e-12	EPHA3	protein_coding	3	89107621	89482134	D30vsD14
ENSG00000175832	1681.86276448157	-3.77949931514375	0.407899844945388	-7.83157766478546	4.8178558554779e-15	2.50213153919765e-13	ETV4	protein_coding	17	43527844	43579620	D7vsD0
ENSG00000259087	23.1272522935321	4.43222461614562	0.491321100473158	7.83036717218254	4.86447221780327e-15	2.52175652321838e-13	AL121790.2	lncRNA	14	37556158	37567095	D7vsD0
ENSG00000146776	979.439372202149	-1.91913682358245	0.170399547712104	-7.82946223446863	4.89961136477434e-15	2.53537135911982e-13	ATXN7L1	protein_coding	7	105605067	105876604	D7vsD0
ENSG00000170893	54.7172059816853	6.82788314584502	0.797656837161458	7.82652746770271	5.01529775104454e-15	2.5905418618596e-13	TRH	protein_coding	3	129974688	129977935	D7vsD0
ENSG00000101311	778.863865867898	-3.76659164105839	0.406929826299378	-7.8185265257939	5.34452246940177e-15	1.23113661141929e-12	FERMT1	protein_coding	20	6074845	6123544	D30vsD14
ENSG00000278050	640.981798711521	3.5974357924908	0.385456082062908	7.81525038175208	5.48538810623237e-15	2.82824234415923e-13	RF01956	misc_RNA	11	65423638	65423742	D7vsD0
ENSG00000136383	1392.61459691619	-3.34453023203926	0.353123895528558	-7.81462332904087	5.51276343852395e-15	1.25973259886398e-12	ALPK3	protein_coding	15	84816680	84873482	D30vsD14
ENSG00000281453	779.604229097579	3.36104880783746	0.355362817343546	7.81187190204462	5.63448114920377e-15	9.86386356182484e-12	TGFB2-OT1	lncRNA	1	218442626	218443996	D14vsD7
ENSG00000133640	294.568502510335	3.13982943391667	0.327049129130683	7.81176039424891	5.63946941609587e-15	2.90244692615067e-13	LRRIQ1	protein_coding	12	85036314	85264457	D7vsD0
ENSG00000279119	589.093314360308	2.07741705042768	0.191114896821478	7.80900429662352	5.76415355087245e-15	2.9612820508475e-13	AC006449.7	TEC	17	38727833	38728198	D7vsD0
ENSG00000146904	2420.8241323892	-3.18371747056846	0.332860953049082	-7.80721633692273	5.84648678212738e-15	2.99818758428522e-13	EPHA1	protein_coding	7	143390289	143408856	D7vsD0
ENSG00000250132	166.867523932656	1.89960923075127	0.168406312355946	7.80617550708367	5.89494759338011e-15	3.01762156016684e-13	AC004803.1	lncRNA	12	974133	991190	D7vsD0
ENSG00000110492	8581.68547659366	2.63109001671025	0.262144120264806	7.80521041114096	5.9402354224292e-15	3.03536466200836e-13	MDK	protein_coding	11	46380756	46383837	D7vsD0
ENSG00000166145	1298.90251771533	-4.72664019674538	0.530641812572075	-7.80496391091088	5.9518574246674e-15	1.34927663077936e-12	SPINT1	protein_coding	15	40844018	40858207	D30vsD14
ENSG00000157542	317.906427092405	5.152347624896	0.585396616093767	7.80214217050482	6.08650202855042e-15	1.36893577908279e-12	KCNJ6	protein_coding	21	37607373	38121345	D30vsD14
ENSG00000166736	47.2615409725949	-5.03665784057538	0.570787620890188	-7.79914924159125	6.23259206831069e-15	3.17906713998619e-13	HTR3A	protein_coding	11	113974881	113990313	D7vsD0
ENSG00000163873	1323.06700367059	5.73966614725832	0.661109471508043	7.79699334136011	6.33995844519995e-15	1.41480135178665e-12	GRIK3	protein_coding	1	36795527	37034515	D30vsD14
ENSG00000101470	19.6173445332565	-3.85286118672978	0.419132678096346	-7.79672251176416	6.35357413797973e-15	3.23499985164444e-13	TNNC2	protein_coding	20	45823214	45833745	D7vsD0
ENSG00000153292	16.711990334727	6.42279110177991	0.749634730356549	7.78751419241646	6.83403662840441e-15	3.47344167711288e-13	ADGRF1	protein_coding	6	46997708	47042350	D7vsD0
ENSG00000175591	56.5085091973427	-5.32954788135787	0.609591339879806	-7.78316155589311	7.07342110549864e-15	1.56624186401134e-12	P2RY2	protein_coding	11	73218298	73236352	D30vsD14
ENSG00000273706	428.489448660048	-6.50963651194157	0.761328917013218	-7.78196700472723	7.14054940571292e-15	5.0990663306196e-11	LHX1	protein_coding	17	36936785	36944612	D40vsD30
ENSG00000204261	110.709396367864	-3.23954165109302	0.341283606691729	-7.77811063597551	7.36156779528381e-15	3.73491691837454e-13	PSMB8-AS1	lncRNA	6	32844078	32846500	D7vsD0
ENSG00000285216	29.6181400336713	4.70618617954845	0.530526382101223	7.76810789922627	7.96671856926474e-15	4.0347756952567e-13	AL355499.2	lncRNA	6	8158162	8760447	D7vsD0
ENSG00000155367	989.959429091341	-4.100681737421	0.452872572203803	-7.76307057040952	8.28974547058777e-15	1.36585747430096e-11	PPM1J	protein_coding	1	112709994	112715477	D14vsD7
ENSG00000088836	168.499146501374	-2.94950460911604	0.304587968995606	-7.76296127819202	8.29689500231455e-15	4.19455767869226e-13	SLC4A11	protein_coding	20	3227417	3239559	D7vsD0
ENSG00000163081	40.0037733446693	7.12220528797541	0.842180294565482	7.76223966549614	8.34425304062534e-15	4.21104671117354e-13	CCDC140	protein_coding	2	222298147	222305217	D7vsD0
ENSG00000184961	25.5476139780571	4.54699715717767	0.510909403198132	7.75479396616466	8.84870205741732e-15	4.45774824635041e-13	RPL7AP49	processed_pseudogene	9	39983821	39984401	D7vsD0
ENSG00000173452	116.700179649145	5.65191795851158	0.653408210875741	7.75459792848419	8.86238133535303e-15	1.94726969586942e-12	TMEM196	protein_coding	7	19719310	19773598	D30vsD14
ENSG00000163659	904.654495418964	1.97604952864698	0.179451548465515	7.75167191669173	9.06904566844699e-15	4.56070810692817e-13	TIPARP	protein_coding	3	156673235	156706770	D7vsD0
ENSG00000167748	31.9939892290447	-5.60403520766282	0.647617330504633	-7.75000138392206	9.18915472334427e-15	4.61298797043244e-13	KLK1	protein_coding	19	50819146	50823787	D7vsD0
ENSG00000138032	3256.13462217989	-1.47464242040986	0.114803420830927	-7.74926752156668	9.24241205598124e-15	4.63158347310611e-13	PPM1B	protein_coding	2	44167969	44244384	D7vsD0
ENSG00000178821	41.7698338571525	-2.97708693497194	0.308921376544672	-7.74335192251103	9.6829544541591e-15	4.84385133149914e-13	TMEM52	protein_coding	1	1917590	1919279	D7vsD0
ENSG00000185527	15.3789318406895	-3.53514680693563	0.381065193054948	-7.74184276261157	9.79861238584089e-15	4.89313923407621e-13	AC139530.1	protein_coding	17	81650459	81663112	D7vsD0
ENSG00000226186	7.84173394065223	6.41662491639615	0.75362935922085	7.73805431681332	1.00949722359347e-14	5.03233485073713e-13	ELOCP21	processed_pseudogene	2	70955899	70956234	D7vsD0
ENSG00000263146	68.8630343444765	-4.99202150143634	0.57068820017592	-7.7222930140799	1.14255365392944e-14	5.68569731199311e-13	LINC01896	lncRNA	18	78976555	78979074	D7vsD0
ENSG00000197933	289.925360805534	1.9506666437779	0.176982584624964	7.71638998646012	1.19670775947303e-14	5.94482790288479e-13	ZNF823	protein_coding	19	11721265	11739009	D7vsD0
ENSG00000260244	127.126617249909	6.83241215989475	0.810371314868353	7.70932046244709	1.26489428955014e-14	6.27264591783163e-13	AC104083.1	lncRNA	4	155734448	155737062	D7vsD0
ENSG00000116016	1571.14769855335	4.33813310894521	0.487259501943032	7.70253446875625	1.33393619523571e-14	7.62051069614255e-11	EPAS1	protein_coding	2	46293667	46386697	D40vsD30
ENSG00000125869	1530.59859451889	5.69075771091705	0.66291274219801	7.70200568778926	1.33946923563569e-14	6.63095307568418e-13	LAMP5	protein_coding	20	9514358	9530524	D7vsD0
ENSG00000177108	678.480255656431	5.29600194463003	0.611691466842033	7.70159827298461	1.3437477252076e-14	2.92998549792594e-12	ZDHHC22	protein_coding	14	77131270	77142734	D30vsD14
ENSG00000284471	143.571532214175	4.50230370102679	0.509028717435585	7.69564381507122	1.40783483236924e-14	6.95733462833825e-13	CR769775.2	TEC	9	61982796	61986934	D7vsD0
ENSG00000142619	56.6688240310043	-5.15004435955208	0.593322068500134	-7.69404106456398	1.42559267600553e-14	3.08489615131984e-12	PADI3	protein_coding	1	17249098	17284233	D30vsD14
ENSG00000272150	1649.74111110406	1.95827067035148	0.178688654501339	7.68527064118215	1.52673895391348e-14	7.53191217263984e-13	NBPF25P	transcribed_unprocessed_pseudogene	1	145572345	145607858	D7vsD0
ENSG00000118407	453.169271672901	-3.18702982174599	0.338619508784333	-7.68422891843254	1.53921223468067e-14	7.58035487438253e-13	FILIP1	protein_coding	6	75291859	75493800	D7vsD0
ENSG00000253358	154.544131152075	-1.91818839615557	0.173580798859464	-7.6805061672458	1.58461217914438e-14	7.79050985973837e-13	AC087439.1	lncRNA	8	91016588	91018655	D7vsD0
ENSG00000140459	68.047157088852	-4.00594149857716	0.445678386631861	-7.67580749075661	1.64379835426007e-14	3.53033505196126e-12	CYP11A1	protein_coding	15	74337759	74367646	D30vsD14
ENSG00000118307	44.8595526093718	3.37540746657333	0.363607670453502	7.67422607750011	1.66420342791034e-14	8.16775029464451e-13	CASC1	protein_coding	12	25108289	25195162	D7vsD0
ENSG00000237872	36.3196006987417	-5.49233486230586	0.639498382362344	-7.67372521596987	1.67071788476179e-14	8.18565791772484e-13	POU5F1P4	processed_pseudogene	1	155433178	155434262	D7vsD0
ENSG00000250305	530.224672606274	4.6320209656098	0.527432353798482	7.67306164755312	1.679387239092e-14	8.21404402353147e-13	TRMT9B	protein_coding	8	12945642	13031503	D7vsD0
ENSG00000100767	525.408116759882	-3.66432057431307	0.401467087466597	-7.67016941225418	1.71769327032874e-14	8.38704112370427e-13	PAPLN	protein_coding	14	73237497	73274640	D7vsD0
ENSG00000167779	457.97270352076	5.0347017424512	0.580321866907764	7.66764445076207	1.7518368428957e-14	8.33991126341214e-11	IGFBP6	protein_coding	12	53097436	53102345	D40vsD30
ENSG00000226887	304.427008587155	-2.52334167539161	0.252888785847541	-7.66479885177739	1.7911168562065e-14	8.73062489431441e-13	ERVMER34-1	protein_coding	4	52722618	52751586	D7vsD0
ENSG00000057294	1492.4040797785	-3.90984777151321	0.434106554814354	-7.65905912877792	1.87300155815744e-14	3.99256839606039e-12	PKP2	protein_coding	12	32790745	32896840	D30vsD14
ENSG00000264016	32.4074490027117	-3.12280738250159	0.331463506393522	-7.65637041046879	1.9126156211041e-14	9.3069765930524e-13	AC015908.3	lncRNA	17	10741257	10769089	D7vsD0
ENSG00000273136	5020.36436031372	2.22615192711447	0.214432401604395	7.65346988064901	1.95627474738924e-14	9.5032367150385e-13	NBPF26	protein_coding	1	120723949	120842110	D7vsD0
ENSG00000177551	377.369148789379	-5.68131857386783	0.666410254077275	-7.64741920264161	2.05053006039181e-14	8.36733437786168e-11	NHLH2	protein_coding	1	115836377	115843917	D40vsD30
ENSG00000115194	254.029751909618	-5.63063657075984	0.660067944212408	-7.64411696553495	2.10384099210858e-14	1.0202735840168e-12	SLC30A3	protein_coding	2	27253684	27275817	D7vsD0
ENSG00000103067	779.042919184955	-3.98619066444964	0.444973187465011	-7.64358563675724	2.11254509912823e-14	4.45773278324962e-12	ESRP2	protein_coding	16	68229111	68238102	D30vsD14
ENSG00000167642	2063.9630071895	-3.6171259800296	0.396720143964947	-7.64298467359277	2.12243263731252e-14	4.45773278324962e-12	SPINT2	protein_coding	19	38244035	38292615	D30vsD14
ENSG00000111859	3194.61185772264	3.54736334717514	0.387672221723023	7.64141246439791	2.14851575148021e-14	1.04017294788611e-12	NEDD9	protein_coding	6	11183298	11382348	D7vsD0
ENSG00000278195	44.031861996797	-4.46313556947343	0.508068343285625	-7.63309822531735	2.29178132396752e-14	1.10765552855851e-12	SSTR3	protein_coding	22	37204237	37212477	D7vsD0
ENSG00000128383	166.356093696167	-4.23790559466568	0.478624219260337	-7.63209517544027	2.30968813938311e-14	1.11442452725235e-12	APOBEC3A	protein_coding	22	38952741	38992778	D7vsD0
ENSG00000175868	44.9145781921637	-3.71030507726105	0.409671942144734	-7.62879942643691	2.36949954060021e-14	4.94032006406601e-12	CALCB	protein_coding	11	14904997	15082342	D30vsD14
ENSG00000282022	53.2088617320428	-4.55514138221548	0.520496701682099	-7.62760142261247	2.39161637824717e-14	1.1520089414545e-12	AC006581.2	lncRNA	12	8858143	8915276	D7vsD0
ENSG00000259614	8.45587359103868	5.68483691031723	0.66863632447302	7.62722084286496	2.39868482289795e-14	1.15346857375853e-12	AC087477.6	processed_pseudogene	15	96388214	96389056	D7vsD0
ENSG00000188674	48.5099995417511	6.2996517671505	0.749350951817307	7.62613532856863	2.41895898606329e-14	5.00689452738491e-12	C2orf80	protein_coding	2	208165343	208190030	D30vsD14
ENSG00000231995	24.7822755891926	4.59998154223117	0.526599716643708	7.62435188499668	2.45263492409916e-14	1.1774296465877e-12	AL590399.4	processed_pseudogene	9	62266319	62266919	D7vsD0
ENSG00000149403	130.078339525572	-4.04349151865683	0.453749755811821	-7.62202397766387	2.49728631466957e-14	1.19685379684936e-12	GRIK4	protein_coding	11	120511700	120988904	D7vsD0
ENSG00000071205	684.35403643475	2.68810761562157	0.276002804387536	7.61987770482432	2.53916168430603e-14	1.21488466248773e-12	ARHGAP10	protein_coding	4	147732063	148072780	D7vsD0
ENSG00000065618	693.525861299254	4.82683619293827	0.556683882811984	7.61982935721334	2.54011289239311e-14	3.95269789532951e-11	COL17A1	protein_coding	10	104031286	104085880	D14vsD7
ENSG00000244586	131.067675086118	3.10782018148216	0.331195766794579	7.61730805287411	2.5902066731669e-14	1.23723517411939e-12	WNT5A-AS1	lncRNA	3	55487699	55488308	D7vsD0
ENSG00000249992	328.865701702875	-4.08665667619914	0.459784858646896	-7.61585904873898	2.61943414142416e-14	1.24751361005412e-12	TMEM158	protein_coding	3	45224466	45226278	D7vsD0
ENSG00000237655	112.425107752405	2.05265061042385	0.192712355524148	7.61575772571543	2.62148999199495e-14	1.24751361005412e-12	AC073834.1	lncRNA	2	177603089	177618572	D7vsD0
ENSG00000214049	604.055430053108	5.42661314523126	0.635749952013398	7.61559341042503	2.62482733385565e-14	1.24751361005412e-12	UCA1	lncRNA	19	15828206	15836328	D7vsD0
ENSG00000089250	118.261412822426	-3.87533412875167	0.432867652429726	-7.60124742581877	2.93289738140131e-14	1.39161596017188e-12	NOS1	protein_coding	12	117208142	117452170	D7vsD0
ENSG00000259542	7.42635302276126	6.18839026674098	0.738274523123251	7.58984644768179	3.20284811902183e-14	1.5171833113058e-12	AC087477.5	lncRNA	15	96393146	96405189	D7vsD0
ENSG00000229425	41.3120735342548	6.30986825600004	0.755185387832713	7.58074553379495	3.43574883645095e-14	1.62481340669512e-12	AJ009632.2	lncRNA	21	15368966	15627342	D7vsD0
ENSG00000151364	177.952865682802	-1.88972198566712	0.172122934724648	-7.58017511004178	3.45088876609461e-14	1.62927581346655e-12	KCTD14	protein_coding	11	78015715	78046191	D7vsD0
ENSG00000245067	533.327000771277	4.50977046605565	0.517995475077714	7.57684314803488	3.540644065029e-14	5.21965475060328e-11	IGFBP7-AS1	lncRNA	4	57109762	57207459	D14vsD7
ENSG00000277135	27.9466795637785	7.23680587689639	0.878473802267896	7.57200255684789	3.67514229922575e-14	1.73228984546344e-12	AC012409.3	lncRNA	15	96139472	96140452	D7vsD0
ENSG00000130700	63.8159592699288	-5.20567202896295	0.6102873811719	-7.57130521048976	3.69492794589182e-14	7.59294401773051e-12	GATA5	protein_coding	20	62463497	62475995	D30vsD14
ENSG00000184344	69.3511762052826	-8.54553073540036	1.05163216947418	-7.56969115863075	3.74112575526242e-14	1.76048626150438e-12	GDF3	protein_coding	12	7689784	7695775	D7vsD0
ENSG00000259763	13.0395447365145	6.67487546885358	0.804764330647255	7.56727806755006	3.81125518052022e-14	1.7905377134273e-12	LINC02157	lncRNA	15	96235785	96237010	D7vsD0
ENSG00000263325	19.2412691806638	-6.64588992548422	0.801409758990616	-7.56278527618378	3.94528594191626e-14	8.0189069668695e-12	AC003965.2	lncRNA	16	2857898	2859726	D30vsD14
ENSG00000165905	503.258384397125	-3.9741929830429	0.448166336984271	-7.56235509754908	3.95835976168813e-14	8.0189069668695e-12	LARGE2	protein_coding	11	45921621	45929096	D30vsD14
ENSG00000227212	139.120244337084	3.4163922350391	0.374530803998132	7.55983808224548	4.03571418430098e-14	1.89287586141828e-12	PFN1P6	processed_pseudogene	1	144442606	144443004	D7vsD0
ENSG00000172014	113.453387150424	4.22584567042874	0.482226453293253	7.55007454602382	4.35009180365142e-14	2.03698397179507e-12	ANKRD20A4	protein_coding	9	64369394	64413142	D7vsD0
ENSG00000153822	54.9456621577778	6.44767968761682	0.77687270632018	7.54651262674245	4.47067754313073e-14	2.09002345895231e-12	KCNJ16	protein_coding	17	70053429	70135608	D7vsD0
ENSG00000119782	314.318696962324	-2.18757435658028	0.212513043628716	-7.54106349998995	4.66154043246423e-14	2.17569021099523e-12	FKBP1B	protein_coding	2	24049701	24063681	D7vsD0
ENSG00000253554	39.3029769656016	-6.53100163089496	0.788504731344973	-7.54085726378929	4.6689193366685e-14	1.49581388086232e-10	LINC01414	lncRNA	8	63687179	64369176	D40vsD30
ENSG00000244703	15.8244877361839	-4.09278814321268	0.465260765968793	-7.53940241642461	4.7212994426984e-14	2.19998690507728e-12	CD46P1	unprocessed_pseudogene	1	207645234	207657410	D7vsD0
ENSG00000226200	146.858582105662	2.03905381222144	0.192930381531803	7.53667618690603	4.82101468084778e-14	2.24279256260156e-12	SGMS1-AS1	lncRNA	10	50623466	50641451	D7vsD0
ENSG00000221866	1612.27312641653	4.03251565218536	0.457641458858402	7.53322406755995	4.95025573273541e-14	9.92840607782375e-12	PLXNA4	protein_coding	7	132123332	132648688	D30vsD14
ENSG00000063015	1424.73668408947	6.00131691792989	0.719041294501606	7.532692432754	4.97045956143676e-14	9.92840607782375e-12	SEZ6	protein_coding	17	28954901	29006440	D30vsD14
ENSG00000103888	1544.4270569781	3.75285117882128	0.420580695324394	7.53208888101228	4.99349474541509e-14	1.49581388086232e-10	CEMIP	protein_coding	15	80779343	80951776	D40vsD30
ENSG00000216490	130.343699142693	-3.64859343193801	0.406831244809545	-7.53037892498205	5.05932847690965e-14	2.34983184738939e-12	IFI30	protein_coding	19	18173162	18178117	D7vsD0
ENSG00000165272	185.599890016718	-3.11039208884894	0.335431640800888	-7.52878316076334	5.1215352119013e-14	1.01591341522742e-11	AQP3	protein_coding	9	33441156	33447596	D30vsD14
ENSG00000043039	158.113430463665	7.38333848747696	0.903007757582014	7.52854937335299	5.13071174170704e-14	2.37911769789156e-12	BARX2	protein_coding	11	129375940	129452279	D7vsD0
ENSG00000106128	19.6920203425919	-3.4857940778201	0.385372002294058	-7.52725693758793	5.1817343835908e-14	2.39500098596906e-12	GHRHR	protein_coding	7	30938669	30993254	D7vsD0
ENSG00000158747	1966.63302294399	2.65068386770185	0.274477447829795	7.52587829723187	5.23671012765132e-14	1.49581388086232e-10	NBL1	protein_coding	1	19596979	19658456	D40vsD30
ENSG00000015520	116.442430750187	4.25075913182448	0.487098226181614	7.52570823458039	5.24353128736929e-14	2.41713831626448e-12	NPC1L1	protein_coding	7	44512535	44541315	D7vsD0
ENSG00000283010	16.053511828439	5.01815181534903	0.589073617146097	7.52563293672267	5.24655425039903e-14	2.41713831626448e-12	AL589826.2	lncRNA	6	98829967	98832508	D7vsD0
ENSG00000179059	2347.36885402214	-4.453304223081	0.514389640837753	-7.52018298187526	5.46996321019488e-14	2.51600691040268e-12	ZFP42	protein_coding	4	187995771	188005046	D7vsD0
ENSG00000145390	1440.49944711441	-1.99986771576572	0.188157062454744	-7.51960993282423	5.49399062309371e-14	1.08227826315896e-11	USP53	protein_coding	4	119212587	119295517	D30vsD14
ENSG00000163530	70.4877970440905	-4.11345776566069	0.469354430871313	-7.51768287157839	5.57555420423381e-14	2.56045225546197e-12	DPPA2	protein_coding	3	109293788	109316517	D7vsD0
ENSG00000131969	158.945235502873	-4.15423710429395	0.475059600004884	-7.51324066339729	5.76813472747486e-14	2.6446388500095e-12	ABHD12B	protein_coding	14	50872053	50904970	D7vsD0
ENSG00000130956	1448.56865053772	2.08633813388608	0.199891958021125	7.51074804984108	5.87904444037202e-14	2.6911702787626e-12	HABP4	protein_coding	9	96450169	96491336	D7vsD0
ENSG00000279692	114.108106124027	3.41816457145951	0.377521367548895	7.50464692860748	6.15943895352662e-14	2.81501142829655e-12	AC110285.6	TEC	17	81395609	81397144	D7vsD0
ENSG00000145103	28.5509147752575	-6.45726540948949	0.782915214210429	-7.50051257518565	6.35687580780302e-14	1.24368356557593e-11	ILDR1	protein_coding	3	121987323	122022247	D30vsD14
ENSG00000133818	2209.61876977125	-2.12677277618666	0.205597523077606	-7.49898516824397	6.43138036086394e-14	2.93459981833415e-12	RRAS2	protein_coding	11	14277922	14364506	D7vsD0
ENSG00000159753	225.318170920317	-3.00336357383514	0.322969152682654	-7.48790884128614	6.99796018508984e-14	3.18803404668112e-12	CARMIL2	protein_coding	16	67644988	67657569	D7vsD0
ENSG00000231711	23.5011648674807	-3.46106761885555	0.384171253547484	-7.48642068425887	7.0777284224539e-14	3.21923940539766e-12	LINC00899	lncRNA	22	46039907	46044853	D7vsD0
ENSG00000197457	1802.96077281106	-3.18193348334489	0.347297009424758	-7.47755786220646	7.57164339117858e-14	3.43841688117051e-12	STMN3	protein_coding	20	63639705	63657682	D7vsD0
ENSG00000113441	2778.75601786373	2.01230118370041	0.190958362548898	7.47441046649595	7.75507251466943e-14	3.51612525887329e-12	LNPEP	protein_coding	5	96935394	97037513	D7vsD0
ENSG00000111962	981.843355429395	-2.03966542121474	0.194639598096552	-7.47363555741185	7.80089989622107e-14	3.5312980132434e-12	UST	protein_coding	6	148747030	149076990	D7vsD0
ENSG00000261130	549.23764364664	2.41759938532245	0.245228894485785	7.47301572747039	7.83774757486036e-14	1.51465144628603e-11	AC140504.1	protein_coding	16	15395754	15515348	D30vsD14
ENSG00000154134	5624.0909006358	4.00696438814812	0.457919901878632	7.4728448667756	7.84793495484992e-14	1.51465144628603e-11	ROBO3	protein_coding	11	124865432	124881471	D30vsD14
ENSG00000151952	345.403481011364	-4.96208849746776	0.585788660631585	-7.47212909985058	7.89075342577956e-14	3.56632089958809e-12	TMEM132D	protein_coding	12	129071725	129904025	D7vsD0
ENSG00000201405	22.1330729987055	3.89643075915915	0.443277769480229	7.47032896109814	7.99945860987014e-14	3.60973990098469e-12	RF00019	misc_RNA	1	23370254	23370346	D7vsD0
ENSG00000284741	137.025142295659	4.76184104304376	0.559190832247157	7.46943762697032	8.05382725608789e-14	3.62750346708774e-12	PDE11A	protein_coding	2	177628069	178108339	D7vsD0
ENSG00000131459	1882.14254099411	-3.41989255414091	0.379540887323715	-7.46926786763555	8.06422315362244e-14	3.62750346708774e-12	GFPT2	protein_coding	5	180300698	180353336	D7vsD0
ENSG00000165695	75.1832093810402	1.96484163989551	0.18475357040651	7.46855195739637	8.10821010342005e-14	3.64155524204545e-12	AK8	protein_coding	9	132725578	132878777	D7vsD0
ENSG00000267706	76.0350457252737	-5.14806805416909	0.611175997687358	-7.46604590402009	8.26405274249926e-14	3.70572060497251e-12	AC020922.1	protein_coding	19	55352301	55359516	D7vsD0
ENSG00000276462	324.174760412668	-5.29638406420853	0.6312281652924	-7.46383688697747	8.40386265002209e-14	1.17696096413559e-10	BX255923.2	lncRNA	9	41100793	41119909	D14vsD7
ENSG00000159618	79.1088292169167	-3.19966836256147	0.350380455946113	-7.46236931366856	8.49802883449777e-14	3.8046660756833e-12	ADGRG5	protein_coding	16	57542643	57591681	D7vsD0
ENSG00000180264	27.8052341297961	-3.79328563387333	0.430114639386856	-7.45914075011923	8.70885378780287e-14	3.89295304530206e-12	ADGRD2	protein_coding	9	124451425	124478589	D7vsD0
ENSG00000185306	33.3977717112492	-2.71611713305221	0.285798679507581	-7.4567074162975	8.87113973243342e-14	3.95930055183169e-12	C12orf56	protein_coding	12	64264762	64391192	D7vsD0
ENSG00000260798	1486.37631828687	-5.32769262957293	0.637149268951817	-7.44361307574785	9.79681693784806e-14	1.87809583229995e-11	AC099314.1	lncRNA	16	68814330	68823526	D30vsD14
ENSG00000109158	72.7284324301492	-4.15538554666684	0.480033531041813	-7.43778364590086	1.02388568045649e-13	1.36566847188506e-10	GABRA4	protein_coding	4	46918900	46993581	D14vsD7
ENSG00000011465	3922.04433327754	6.73385516714482	0.82685134555032	7.43646992924996	1.03411493382489e-13	4.60818392664186e-12	DCN	protein_coding	12	91140484	91182824	D7vsD0
ENSG00000132854	540.170877027441	5.2213040779742	0.623605570143328	7.43467393485373	1.04826212391134e-13	4.66200362927237e-12	KANK4	protein_coding	1	62236165	62319434	D7vsD0
ENSG00000059378	161.104052849311	-3.00084095826322	0.324949003383398	-7.43452336554127	1.04945677552939e-13	4.66200362927237e-12	PARP12	protein_coding	7	140023744	140063721	D7vsD0
ENSG00000259663	67.0022553174707	5.6718998714276	0.684306095352645	7.43366149443132	1.05632085447239e-13	4.68520945452629e-12	AC010478.1	lncRNA	5	51372736	51383332	D7vsD0
ENSG00000182732	307.444323361744	4.95763701684961	0.588339445107034	7.4321670138131	1.06832787453594e-13	2.03438116054963e-11	RGS6	protein_coding	14	71932429	72566530	D30vsD14
ENSG00000147408	343.977007402294	3.13584412255416	0.343219457027325	7.43210814633707	1.06880356583293e-13	2.55311153743091e-10	CSGALNACT1	protein_coding	8	19404161	19758029	D40vsD30
ENSG00000122359	2093.43624047867	2.63954680198608	0.276459371243972	7.43164101380007	1.07258571800767e-13	2.55311153743091e-10	ANXA11	protein_coding	10	80150889	80205572	D40vsD30
ENSG00000269950	14.7967032491433	6.07586317470924	0.739492285304903	7.42517979406003	1.12626819583402e-13	4.98770926291521e-12	AP000962.1	lncRNA	21	16574718	16582637	D7vsD0
ENSG00000119411	72.5447448958883	-4.87567370255578	0.577855566707077	-7.42516633872072	1.12638269795264e-13	2.13072817114696e-11	BSPRY	protein_coding	9	113349541	113371233	D30vsD14
ENSG00000175356	221.877039015005	3.84725004535593	0.439434419518165	7.42374720881662	1.13852364927676e-13	2.13952562618036e-11	SCUBE2	protein_coding	11	9019498	9138114	D30vsD14
ENSG00000177301	146.923285571828	5.94789429415437	0.7225897259652	7.42176936849037	1.15565926131002e-13	2.15753275425226e-11	KCNA2	protein_coding	1	110519837	110631474	D30vsD14
ENSG00000161270	152.680697068407	-4.48557843845016	0.525636070687626	-7.42068259004277	1.1651825264514e-13	2.56017489888906e-10	NPHS1	protein_coding	19	35825964	35869287	D40vsD30
ENSG00000142765	195.906256834883	-3.37759524750315	0.376485862125906	-7.41753018754589	1.19324497379633e-13	2.20512991686505e-11	SYTL1	protein_coding	1	27342020	27353937	D30vsD14
ENSG00000184860	183.709449054182	-4.75880448556102	0.562722812798616	-7.41715884025252	1.19659409436382e-13	2.20512991686505e-11	SDR42E1	protein_coding	16	81988855	82011481	D30vsD14
ENSG00000152939	595.758983400088	-3.47134630284297	0.389192992710625	-7.41623399419486	1.20497533481681e-13	2.20634073485305e-11	MARVELD2	protein_coding	5	69415065	69444330	D30vsD14
ENSG00000250467	39.481841980536	7.77639654122156	0.970212488950483	7.41218714778737	1.24233271179444e-13	5.49318755103661e-12	AC105389.3	lncRNA	4	41748293	41824119	D7vsD0
ENSG00000188643	864.77204517709	3.56285711577103	0.401938565394839	7.40873698657348	1.27507896439482e-13	2.60152539564097e-10	S100A16	protein_coding	1	153606886	153613145	D40vsD30
ENSG00000257086	107.034416402111	-2.56051674078541	0.2668452510441	-7.40322989843624	1.32911350815834e-13	5.8678204400363e-12	AP001453.4	lncRNA	11	64246939	64249494	D7vsD0
ENSG00000177599	166.161989519805	2.70475946820727	0.286424484180621	7.40076210408932	1.35405121224996e-13	5.9686911769611e-12	ZNF491	protein_coding	19	11797667	11809622	D7vsD0
ENSG00000182329	51.3664363026396	3.3045698834005	0.367872968431445	7.39268746762322	1.43890416891833e-13	6.33295203096814e-12	KIAA2012	protein_coding	2	202073289	202205203	D7vsD0
ENSG00000136504	3479.73275002505	-1.73144830800974	0.155121577070424	-7.39064371096012	1.46119674507091e-13	6.42117289633931e-12	KAT7	protein_coding	17	49788681	49835026	D7vsD0
ENSG00000269997	25.6692948492987	3.7629239688992	0.430006227716426	7.39041382208755	1.46372542651961e-13	6.42240446745101e-12	AC068790.3	lncRNA	12	123966077	123966629	D7vsD0
ENSG00000273771	25.2799165347047	7.68988027363408	0.96198249598434	7.38566481541234	1.5169349927125e-13	6.64566428402452e-12	AC024337.2	lncRNA	15	96080713	96084584	D7vsD0
ENSG00000261821	50.5345387133869	-5.03788886375991	0.602918799823487	-7.38555318736711	1.51820830520172e-13	2.76217210380777e-11	AC090826.1	lncRNA	15	74365435	74371211	D30vsD14
ENSG00000196951	43.042826877898	2.81367400640962	0.301860241697656	7.38313198808696	1.54608617542988e-13	6.7630023759539e-12	SCOC-AS1	lncRNA	4	140283724	140373403	D7vsD0
ENSG00000168542	79239.8275912262	4.20182230050186	0.490043910114239	7.38060860639755	1.57567581979962e-13	2.0061218051176e-10	COL3A1	protein_coding	2	188974320	189012746	D14vsD7
ENSG00000182168	3495.74822600337	3.98804033673426	0.461209102982588	7.37851944969684	1.60059411917003e-13	6.9907294220142e-12	UNC5C	protein_coding	4	95162504	95549206	D7vsD0
ENSG00000154134	5624.0909006358	-3.96394087577162	0.457964767172279	-7.37816774996693	1.60482690551098e-13	3.04000867051105e-10	ROBO3	protein_coding	11	124865432	124881471	D40vsD30
ENSG00000073282	622.455023421988	5.75401377663007	0.700800304632055	7.3758726165851	1.63272069734791e-13	7.12015786244972e-12	TP63	protein_coding	3	189631389	189897276	D7vsD0
ENSG00000057252	1605.70439161267	2.13173746701481	0.209727908629455	7.37497206319625	1.64379517872555e-13	7.15752522638973e-12	SOAT1	protein_coding	1	179293714	179358680	D7vsD0
ENSG00000223403	68.6896242632394	-4.15606291555067	0.484370786279427	-7.37258112319469	1.67355691469782e-13	7.27602430919764e-12	MEG9	lncRNA	14	101064151	101072937	D7vsD0
ENSG00000162599	1761.26685869975	4.3966300436027	0.517041596067572	7.37199883450878	1.6808848728269e-13	3.03878452578655e-11	NFIA	protein_coding	1	60865259	61462788	D30vsD14
ENSG00000126259	437.042275777153	-4.80121180902225	0.572056747305623	-7.37026847228099	1.70284759586111e-13	3.04000867051105e-10	KIRREL2	protein_coding	19	35855861	35867109	D40vsD30
ENSG00000235659	17.3941813280856	3.66246597885446	0.417551703473328	7.37026325902905	1.70291418951096e-13	7.39240743300775e-12	AL391987.4	lncRNA	9	61865755	61866965	D7vsD0
ENSG00000187902	194.523050298985	4.03238326829061	0.467745975190222	7.37020402343095	1.70367103988795e-13	3.060607520966e-11	SHISA7	protein_coding	19	55428740	55442863	D30vsD14
ENSG00000102802	82.6890013333903	-4.61542588218063	0.546883655281387	-7.36980497269911	1.70877831153097e-13	7.40660754029902e-12	MEDAG	protein_coding	13	30906271	30925572	D7vsD0
ENSG00000116745	101.341226440018	6.33633519063513	0.780568875906345	7.36813286842504	1.73034289828823e-13	3.08909465916907e-11	RPE65	protein_coding	1	68428822	68449954	D30vsD14
ENSG00000187244	4339.61259847451	-3.34893582293727	0.375337970275561	-7.36385882011371	1.78668654371343e-13	3.16987046177829e-11	BCAM	protein_coding	19	44809059	44821421	D30vsD14
ENSG00000157110	4215.05130987434	-2.0878911067999	0.204129905342943	-7.36242494344477	1.80598976451801e-13	7.81610479298372e-12	RBPMS	protein_coding	8	30384511	30572256	D7vsD0
ENSG00000081479	3002.60485976855	5.15952841863646	0.621797014117253	7.3569481917355	1.88162333849858e-13	8.13111785792337e-12	LRP2	protein_coding	2	169127109	169362534	D7vsD0
ENSG00000164588	129.643156447116	-4.36720232718462	0.514144675166376	-7.35629971459047	1.8907822677164e-13	8.15835418354247e-12	HCN1	protein_coding	5	45254948	45696498	D7vsD0
ENSG00000177640	149.348249121712	2.05071764810407	0.199337967382827	7.35292763013466	1.93911939571462e-13	8.35429961073793e-12	CASC2	lncRNA	10	118046279	118210158	D7vsD0
ENSG00000253414	43.5820185005907	6.9803224512532	0.870369322456725	7.34782613109755	2.01456309251468e-13	8.66626207448635e-12	AC124067.2	lncRNA	8	37516399	37521447	D7vsD0
ENSG00000143858	730.696273844522	-3.84670638332121	0.443948558261038	-7.34703677402948	2.02649129143465e-13	3.39406328679181e-10	SYT2	protein_coding	1	202590596	202710454	D40vsD30
ENSG00000154928	676.970970679804	3.32810792948609	0.373421558983508	7.34587455784052	2.04418025825755e-13	3.60431882079436e-11	EPHB1	protein_coding	3	134597801	135260467	D30vsD14
ENSG00000107562	1199.55060806285	3.90622432188984	0.45220565097442	7.34449981934814	2.06529972340249e-13	2.51517588054364e-10	CXCL12	protein_coding	10	44370165	44386493	D14vsD7
ENSG00000126803	641.147837774625	-3.71010644212971	0.425594831769652	-7.34291445489436	2.0899211597964e-13	8.97691849750741e-12	HSPA2	protein_coding	14	64535905	64546173	D7vsD0
ENSG00000140403	194.731418161551	-2.20945819695741	0.221304058522947	-7.34039044651759	2.12971637993837e-13	9.13411691840236e-12	DNAJA4	protein_coding	15	78264086	78282196	D7vsD0
ENSG00000101955	1133.17625370476	3.57037870746677	0.406737328960402	7.33981981712186	2.13881596282918e-13	3.39406328679181e-10	SRPX	protein_coding	X	38149336	38220924	D40vsD30
ENSG00000179292	17.5998196817458	-5.98162665154038	0.735406516638645	-7.33829049572063	2.16339217085716e-13	9.26463777636641e-12	TMEM151A	protein_coding	11	66291894	66296664	D7vsD0
ENSG00000271259	14.5292056673998	4.15250576357729	0.486540701928708	7.33238914942831	2.26085458776528e-13	9.66752252169573e-12	AC010201.1	lncRNA	12	89371820	89372359	D7vsD0
ENSG00000270130	22.5489482515191	4.71225650932298	0.563239323184693	7.32771370788968	2.34112166299308e-13	9.99578463105146e-12	AC068790.7	lncRNA	12	123960717	123961244	D7vsD0
ENSG00000277935	62.0709158753349	5.07900528131823	0.613549584433535	7.32459999213814	2.3961234583265e-13	4.19894910819867e-11	AC007527.2	lncRNA	12	13540231	13544540	D30vsD14
ENSG00000236841	128.623654102345	6.75232377587222	0.842042757620862	7.32424062799091	2.40255252665607e-13	1.02427627420006e-11	AC007750.1	lncRNA	2	162159762	162173223	D7vsD0
ENSG00000136750	259.899542850411	7.55812356863922	0.952562503734618	7.32038427011391	2.4726187499279e-13	4.30657816908174e-11	GAD2	protein_coding	10	26216665	26304558	D30vsD14
ENSG00000185002	191.302856280436	-6.63890943281177	0.827175995110222	-7.31876827736652	2.50257301244712e-13	4.33233306227513e-11	RFX6	protein_coding	6	116877212	116932161	D30vsD14
ENSG00000205562	35.7956011799795	5.46060992579196	0.666272667390053	7.31773966488956	2.52182486638597e-13	1.07352318157152e-11	AL049775.1	lncRNA	14	85518871	85531585	D7vsD0
ENSG00000188505	37.6147158296992	-3.94015838920216	0.458576092156221	-7.31647036683972	2.5457820808252e-13	4.35924164951028e-11	NCCRP1	protein_coding	19	39196964	39201884	D30vsD14
ENSG00000177106	498.183244415648	-3.55512426788491	0.405958783003782	-7.31631976504678	2.54863939038026e-13	4.35924164951028e-11	EPS8L2	protein_coding	11	694438	727727	D30vsD14
ENSG00000273079	834.1310928215	4.93837109490477	0.595254436503142	7.31346266057067	2.60344676065082e-13	4.42647936138273e-11	GRIN2B	protein_coding	12	13437942	13981957	D30vsD14
ENSG00000106809	980.814809310771	5.36058148080352	0.653120158862066	7.31194928835765	2.63294486329019e-13	4.45014420562255e-11	OGN	protein_coding	9	92383268	92404696	D30vsD14
ENSG00000181722	1908.8529271278	3.03669810038837	0.33539721518955	7.3098343974108	2.67471819385624e-13	1.1369144418052e-11	ZBTB20	protein_coding	3	114314501	115147271	D7vsD0
ENSG00000153093	110.08880744673	-3.2841606573838	0.369305138226287	-7.30875468006601	2.6962950953004e-13	1.14438295842735e-11	ACOXL	protein_coding	2	110732573	111118222	D7vsD0
ENSG00000161249	2281.11817051139	-4.44893648119708	0.529043573377593	-7.30362615791438	2.80113983416471e-13	4.7065740131224e-11	DMKN	protein_coding	19	35497220	35513658	D30vsD14
ENSG00000197980	16.2318773996574	3.69576332025527	0.426082326604701	7.30085038974473	2.85954575545343e-13	1.21187039998178e-11	LEKR1	protein_coding	3	156825481	157046129	D7vsD0
ENSG00000184363	106.585762283056	-5.18037879812997	0.629530702830344	-7.29968971722798	2.88432102494347e-13	4.80867642374754e-11	PKP3	protein_coding	11	392614	404908	D30vsD14
ENSG00000260641	96.1585049149351	2.78259216758634	0.301074433196382	7.29916567227384	2.89557605687081e-13	4.80867642374754e-11	AC114811.2	lncRNA	4	98658904	98664550	D30vsD14
ENSG00000183960	301.199807552657	-4.33074970970299	0.513375334636592	-7.29631802890282	2.95749376521522e-13	4.44417376253925e-10	KCNH8	protein_coding	3	19148510	19535642	D40vsD30
ENSG00000229941	42.0398275537117	6.13029283566201	0.76003519321811	7.29610008213219	2.96228590605665e-13	1.25355162400892e-11	AC012499.1	lncRNA	2	177653419	177723289	D7vsD0
ENSG00000121871	144.706267915986	5.0661809435875	0.614227656986897	7.29563524633522	2.97253205353292e-13	4.90794251890834e-11	SLITRK3	protein_coding	3	165186720	165197109	D30vsD14
ENSG00000142623	41.0599281776361	-4.26589744000213	0.504594807193888	-7.29475885903788	2.99194459536076e-13	4.91160375987844e-11	PADI1	protein_coding	1	17205128	17246007	D30vsD14
ENSG00000088726	120.089706613689	-5.43159940744316	0.664567383189445	-7.29286379386085	3.03434822937586e-13	4.95274987565098e-11	TMEM40	protein_coding	3	12733528	12769457	D30vsD14
ENSG00000222112	55.7945877456935	3.42944542459944	0.390070633170195	7.29212912410753	3.05094535510742e-13	1.2891598095161e-11	RN7SKP16	misc_RNA	1	33336566	33336864	D7vsD0
ENSG00000198286	313.899419456836	-4.31318066272424	0.511287485653154	-7.29175027227902	3.05953891250859e-13	1.2908813810472e-11	CARD11	protein_coding	7	2906141	3043945	D7vsD0
ENSG00000232774	115.760590441436	4.70867020423857	0.565805278268817	7.28814375301637	3.1425457103382e-13	4.44417376253925e-10	AL355916.1	lncRNA	14	61570405	61658696	D40vsD30
ENSG00000153395	3393.26235326625	-1.60803765916791	0.140406547942926	-7.28625319941466	3.1869378090645e-13	1.34265031826133e-11	LPCAT1	protein_coding	5	1456480	1523962	D7vsD0
ENSG00000224078	28033.3098180129	-1.84937960152357	0.173557485269727	-7.28507675458995	3.21487217853523e-13	1.35242428435464e-11	SNHG14	lncRNA	15	24978583	25420336	D7vsD0
ENSG00000184232	557.774066600218	3.76087280900855	0.436027754229548	7.28364829578394	3.24911396375967e-13	1.36481898912987e-11	OAF	protein_coding	11	120211032	120230334	D7vsD0
ENSG00000242759	49.9257002484549	-3.01006990576051	0.333093938448938	-7.28043841642066	3.32737053684239e-13	1.39563894294223e-11	LINC00882	lncRNA	3	106449775	107240671	D7vsD0
ENSG00000185668	148.245349376837	-4.14468729562009	0.489218774162052	-7.27626878530413	3.431795056215e-13	1.43732835756195e-11	POU3F1	protein_coding	1	38044611	38046794	D7vsD0
ENSG00000197182	29.902541052267	5.47503744615584	0.672165278913735	7.2750521330981	3.46286694441754e-13	5.62007564774673e-11	MIRLET7BHG	lncRNA	22	46053869	46113928	D30vsD14
ENSG00000261534	122.303666537973	2.83019298739433	0.308709245960999	7.27284011337314	3.5200687428224e-13	1.47214119428959e-11	AL596244.1	lncRNA	9	121815674	121819452	D7vsD0
ENSG00000143786	223.323391219854	2.69168403975998	0.289711400343431	7.27166427438709	3.55085208739531e-13	4.44417376253925e-10	CNIH3	protein_coding	1	224434660	224740554	D40vsD30
ENSG00000115641	1125.67877491987	3.02552706414255	0.33566856546675	7.27064525910843	3.57774352758461e-13	4.44417376253925e-10	FHL2	protein_coding	2	105357712	105438513	D40vsD30
ENSG00000122861	1689.06266248422	3.88139259405422	0.453385532851683	7.27061706914361	3.57849028631854e-13	4.44417376253925e-10	PLAU	protein_coding	10	73909177	73917496	D40vsD30
ENSG00000276476	72.5767619840452	-5.07577105412321	0.617809497551886	-7.26886050136524	3.62532535712174e-13	5.85049680795624e-11	AL136962.1	lncRNA	13	22040972	22276526	D30vsD14
ENSG00000179750	532.152360773679	-3.50530511199491	0.401770082165448	-7.26859774191035	3.63238283112802e-13	1.516891567081e-11	APOBEC3B	protein_coding	22	38982347	38992804	D7vsD0
ENSG00000170234	1387.73677942685	-1.29555203911706	0.0977630260092241	-7.26810603274514	3.64562594797876e-13	1.52019940989876e-11	PWWP2A	protein_coding	5	160061801	160119450	D7vsD0
ENSG00000213214	706.116038059287	-3.661744962691	0.423363309741956	-7.26738687999748	3.66508019100415e-13	5.88142418965408e-11	ARHGEF35	protein_coding	7	144186083	144195655	D30vsD14
ENSG00000135439	362.936701456886	3.66436323100258	0.423968076705432	7.26319598147971	3.78049562865904e-13	6.03274173949815e-11	AGAP2	protein_coding	12	57723761	57742157	D30vsD14
ENSG00000250519	11.8528882898214	-4.53883955822538	0.544454330403334	-7.26202242765955	3.81344948185171e-13	1.58746193308365e-11	AP002784.1	lncRNA	11	94185439	94282203	D7vsD0
ENSG00000167654	1380.37993917213	-5.04893668315833	0.614709860752771	-7.26185956687243	3.81804490977618e-13	1.58746193308365e-11	ATCAY	protein_coding	19	3879864	3928082	D7vsD0
ENSG00000188176	194.307780050624	-4.3746921334138	0.522023762699856	-7.25961614048733	3.88190361714045e-13	6.16014971777778e-11	SMTNL2	protein_coding	17	4583999	4608319	D30vsD14
ENSG00000072832	4684.99347513658	2.5173219827964	0.266205810834465	7.25875207884917	3.90677774752865e-13	6.165370142564e-11	CRMP1	protein_coding	4	5748084	5893058	D30vsD14
ENSG00000267280	28.4000217436648	7.09368486505578	0.897343092969045	7.25328463109963	4.06783983391975e-13	1.68886303802447e-11	TBX2-AS1	lncRNA	17	61393456	61411555	D7vsD0
ENSG00000270021	28.8889161886132	2.90287409203428	0.319594120005133	7.25255549757	4.08980576957465e-13	1.6955183164315e-11	AC026691.1	lncRNA	5	135399280	135401296	D7vsD0
ENSG00000137809	4321.15189758586	4.3919764228356	0.525023847327889	7.251054294412	4.13539855399673e-13	6.49030353276717e-11	ITGA11	protein_coding	15	68296532	68432163	D30vsD14
ENSG00000115380	2509.9812568991	3.88914538924585	0.455912789876401	7.24731892286157	4.25102201374129e-13	5.05942470002109e-10	EFEMP1	protein_coding	2	55865967	55924139	D40vsD30
ENSG00000099260	350.609152438518	6.35957986420285	0.797068727293724	7.2447703271576	4.33172615937503e-13	1.79320907270128e-11	PALMD	protein_coding	1	99646113	99694541	D7vsD0
ENSG00000257467	34.8663199262714	3.83079441703025	0.448132239367257	7.24293887360832	4.39064831963456e-13	6.85325019683288e-11	PPFIA2-AS1	lncRNA	12	81270669	81312422	D30vsD14
ENSG00000234394	295.72968424114	-5.20850170623099	0.638589140792691	-7.24018216233957	4.48082493827928e-13	5.22949610505011e-10	AL353608.3	lncRNA	9	68306528	68330626	D14vsD7
ENSG00000138678	81.1016586821465	4.99443986993754	0.609560244441092	7.23380487843425	4.69646412760345e-13	5.36599205363460e-10	GPAT3	protein_coding	4	83535914	83605875	D40vsD30
ENSG00000271601	1996.69094439187	2.75838112998135	0.300473681272986	7.23318302213228	4.71802870601246e-13	1.94748225373613e-11	LIX1L	protein_coding	1	145933423	145958017	D7vsD0
ENSG00000143382	1805.82514412368	3.57102701308712	0.412965778057954	7.2306887682787	4.80550513605383e-13	1.98072797555904e-11	ADAMTSL4	protein_coding	1	150549369	150560937	D7vsD0
ENSG00000157087	65.7684731660647	4.19798241843844	0.499928604015617	7.22699679397736	4.93791754279391e-13	7.66558025501985e-11	ATP2B2	protein_coding	3	10324023	10708007	D30vsD14
ENSG00000135063	159.643030690706	-4.61441467072304	0.55764004156332	-7.22583453553074	4.98033844037923e-13	2.04983266874629e-11	FAM189A2	protein_coding	9	69324567	69392558	D7vsD0
ENSG00000226887	304.427008587155	-2.51958599153863	0.267810286721732	-7.22371801031212	5.05850985288164e-13	7.81033921284925e-11	ERVMER34-1	protein_coding	4	52722618	52751586	D30vsD14
ENSG00000271474	136.347521227573	3.5127374488791	0.405385115953566	7.2221138213038	5.11856009123547e-13	2.10369137332446e-11	AC106881.1	lncRNA	4	95549129	95552457	D7vsD0
ENSG00000168779	371.772375802123	6.48353092060218	0.817279625664414	7.2172739113702	5.30400745792397e-13	2.17677685385259e-11	SHOX2	protein_coding	3	158095954	158106503	D7vsD0
ENSG00000169618	68.3038654918342	-4.28841328882978	0.513177890967805	-7.21662673706673	5.32929950846443e-13	2.18401881147458e-11	PROKR1	protein_coding	2	68643589	68658247	D7vsD0
ENSG00000011201	3094.10365939714	-4.42558551699091	0.532273125111578	-7.21544135106546	5.37593270431445e-13	2.19997337773693e-11	ANOS1	protein_coding	X	8528874	8732137	D7vsD0
ENSG00000256235	777.590923159307	3.64763016755829	0.42448292355533	7.21496672211617	5.39471676644197e-13	5.92671883525571e-10	SMIM3	protein_coding	5	150777946	150796734	D40vsD30
ENSG00000229156	13.1315498249577	5.66011677115826	0.703722974361767	7.21181055053813	5.52127568963427e-13	2.25301979908834e-11	CR769776.2	processed_pseudogene	9	64462819	64463196	D7vsD0
ENSG00000240563	7977.04294315601	-4.84742648115026	0.591043552768828	-7.21169609444569	5.52591960523667e-13	2.25301979908834e-11	L1TD1	protein_coding	1	62194849	62212328	D7vsD0
ENSG00000181195	494.067524853443	5.6183550960402	0.697951188226352	7.21161476754709	5.52922167469865e-13	2.25301979908834e-11	PENK	protein_coding	8	56436674	56446671	D7vsD0
ENSG00000125848	1535.79027331223	3.80017111673764	0.445850275598311	7.21132472649709	5.54101382716083e-13	2.2546085321798e-11	FLRT3	protein_coding	20	14322985	14337614	D7vsD0
ENSG00000070778	1583.2671836137	1.45187344530457	0.120213785854099	7.21109845385514	5.55023049935857e-13	2.2551462871078e-11	AL162171.1	protein_coding	14	88465778	88555007	D7vsD0
ENSG00000124875	126.665705411468	-5.44955740892492	0.674689522052318	-7.210068112704	5.59238963623288e-13	2.26904854501926e-11	CXCL6	protein_coding	4	73836640	73849064	D7vsD0
ENSG00000120278	2090.98169016514	3.28962830855251	0.375145527544088	7.20954432339502	5.61394224424213e-13	2.27456235836216e-11	PLEKHG1	protein_coding	6	150599883	150843665	D7vsD0
ENSG00000166963	3999.0130530524	2.45870981907333	0.260083686912358	7.2042573731459	5.83610401894581e-13	2.36122486114969e-11	MAP1A	protein_coding	15	43510958	43531620	D7vsD0
ENSG00000131759	2072.08143523224	2.1769289266618	0.221035960810823	7.20212639075626	5.92807020159465e-13	2.39504097932602e-11	RARA	protein_coding	17	40309180	40357643	D7vsD0
ENSG00000176834	1187.11216415631	-1.67268500487411	0.151112027319562	-7.19787183169708	6.11595908219103e-13	2.46746123197323e-11	VSIG10	protein_coding	12	118063593	118136026	D7vsD0
ENSG00000115221	686.136727002184	5.0237763660735	0.616708124062327	7.19753185159095	6.1312229892519e-13	6.86942223715783e-10	ITGB6	protein_coding	2	160099667	160200313	D14vsD7
ENSG00000183801	277.226899097877	5.10827127521844	0.628838337215292	7.19305902252876	6.33555375350127e-13	2.55245073928082e-11	OLFML1	protein_coding	11	7485388	7511377	D7vsD0
ENSG00000197355	219.96015007466	-3.79133075245741	0.445772114247777	-7.19275757719383	6.34956252338357e-13	2.55449160447786e-11	UAP1L1	protein_coding	9	137077517	137084539	D7vsD0
ENSG00000036828	29.0382116830209	-5.94725795464302	0.745516168187863	-7.19267828580718	6.35325240167808e-13	9.75668288180283e-11	CASR	protein_coding	3	122183683	122291629	D30vsD14
ENSG00000135749	1420.10348363503	-1.49932615433651	0.127183897035411	-7.18900879473715	6.5263370679112e-13	2.62191690587645e-11	PCNX2	protein_coding	1	232983435	233295725	D7vsD0
ENSG00000200174	112.629106830743	-4.42779203625201	0.534649259896755	-7.18750089917656	6.59879678598711e-13	2.64730381172663e-11	RF00019	misc_RNA	1	62211557	62211666	D7vsD0
ENSG00000270071	52.3387069768398	6.3455594627078	0.802244471015898	7.18055364770927	6.94296784833621e-13	2.78147171977385e-11	AP001172.1	lncRNA	21	16291079	16310382	D7vsD0
ENSG00000104332	13052.162331056	-3.88750616779202	0.460104625651339	-7.17772868098616	7.08790414579122e-13	2.83555873978124e-11	SFRP1	protein_coding	8	41261962	41309473	D7vsD0
ENSG00000167123	1563.50362350071	2.32014202672178	0.24181247422364	7.17556872238541	7.20072152919747e-13	2.87666307356639e-11	CERCAM	protein_coding	9	128411751	128437351	D7vsD0
ENSG00000176046	350.897470693592	4.91578187613155	0.603585977945395	7.17508695426213	7.22612429855958e-13	1.10378082601099e-10	NUPR1	protein_coding	16	28532708	28539174	D30vsD14
ENSG00000236714	50.6138956057363	-5.55071822111683	0.692093242549157	-7.17492660790447	7.23459857003567e-13	2.88497204102049e-11	LINC01844	lncRNA	5	142716229	142761035	D7vsD0
ENSG00000112769	5003.81767297872	3.43358744820537	0.397027181948764	7.17479199843043	7.2417201841888e-13	2.88497204102049e-11	LAMA4	protein_coding	6	112108757	112254939	D7vsD0
ENSG00000009413	2633.48928022278	1.89994367511537	0.183331757819306	7.17248168433206	7.36502713740941e-13	2.93000884614154e-11	REV3L	protein_coding	6	111299028	111483715	D7vsD0
ENSG00000183148	107.390778396826	3.96424890595869	0.471229472831374	7.17113232679299	7.43799648100498e-13	2.95492255192526e-11	ANKRD20A2	protein_coding	9	40223285	40266392	D7vsD0
ENSG00000013619	423.205645236443	3.20963998197693	0.366183746626653	7.16754909565366	7.63522906234581e-13	8.11846225784299e-10	MAMLD1	protein_coding	X	150361422	150514178	D14vsD7
ENSG00000253972	488.898357988924	-4.29247137065136	0.517276498318991	-7.16729134747015	7.64961263080584e-13	1.16225284673584e-10	MAL2-AS1	lncRNA	8	119214625	119246848	D30vsD14
ENSG00000243836	119.807023827754	3.05700579227904	0.344937392951536	7.1665346894599	7.69199155014482e-13	3.05158398108801e-11	WDR86-AS1	lncRNA	7	151409161	151413354	D7vsD0
ENSG00000140577	1583.77082750857	1.57867117351401	0.138698386070488	7.1642590924527	7.82083677216784e-13	3.09839641553679e-11	CRTC3	protein_coding	15	90529923	90645345	D7vsD0
ENSG00000197457	1802.96077281106	3.07279284505574	0.347254688006901	7.1641735330764	7.82572227639274e-13	8.11846225784299e-10	STMN3	protein_coding	20	63639705	63657682	D14vsD7
ENSG00000143320	19419.7329585854	3.40340832634621	0.394210671651826	7.14949779146385	8.70959497172474e-13	3.44571843174994e-11	CRABP2	protein_coding	1	156699606	156705816	D7vsD0
ENSG00000154162	86.421962232374	5.84418134200849	0.735987690412656	7.14574633586568	8.95082177160371e-13	3.53625550600399e-11	CDH12	protein_coding	5	21750673	22853622	D7vsD0
ENSG00000148926	793.454986475577	3.82267155178554	0.45315510881972	7.14473143692085	9.01720116570171e-13	9.53953089248532e-10	ADM	protein_coding	11	10305073	10307397	D40vsD30
ENSG00000135472	200.726238312684	3.66593394743296	0.431396725466726	7.1417647968925	9.21401659452378e-13	1.39253529103692e-10	FAIM2	protein_coding	12	49866896	49904217	D30vsD14
ENSG00000237781	288.290106969703	3.64180845998839	0.42808723865655	7.14062037817678	9.29106228546595e-13	3.66560639671339e-11	AL356356.1	lncRNA	1	150548562	150557724	D7vsD0
ENSG00000053254	5414.38356543388	-1.66094979345849	0.150713042685648	-7.13906224893005	9.39697749048116e-13	3.70227951776695e-11	FOXN3	protein_coding	14	89124871	89619149	D7vsD0
ENSG00000138100	34.5004276307246	-5.16072818138864	0.641007219239766	-7.13834110451275	9.44639818549576e-13	3.71662421171489e-11	TRIM54	protein_coding	2	27282392	27307439	D7vsD0
ENSG00000188522	568.616935984494	-2.91163170370726	0.326000294385775	-7.13690062179522	9.54588067654499e-13	1.43509755602543e-10	FAM83G	protein_coding	17	18968789	19004764	D30vsD14
ENSG00000123892	307.417472730649	-3.44455333871965	0.400852115388229	-7.1336865366175	9.77157282108553e-13	1.46133615738998e-10	RAB38	protein_coding	11	88113251	88175443	D30vsD14
ENSG00000008323	181.390055029049	-3.16652512733982	0.361987538652419	-7.13153037518952	9.92590423813498e-13	3.89991098566833e-11	PLEKHG6	protein_coding	12	6310436	6328506	D7vsD0
ENSG00000153002	32.7170019165169	8.20386603449283	1.06837988262051	7.13123314883595	9.94736552765393e-13	3.90214425088531e-11	CPB1	protein_coding	3	148791102	148860187	D7vsD0
ENSG00000002746	400.12568392148	-3.1427599537087	0.358678107391458	-7.13107351968148	9.95891037283079e-13	3.90214425088531e-11	HECW1	protein_coding	7	43112629	43566001	D7vsD0
ENSG00000115758	8784.77440976902	2.2710348992139	0.236560164282976	7.12729847954048	1.02357972256809e-12	4.00514125964862e-11	ODC1	protein_coding	2	10439968	10448327	D7vsD0
ENSG00000148200	4861.52798917766	-2.43148368107584	0.259185518961193	-7.12417764879953	1.04703927377899e-12	1.55522140744369e-10	NR6A1	protein_coding	9	124517275	124771311	D30vsD14
ENSG00000175793	247.97835981407	-5.55156524476492	0.697190909858355	-7.12368043607159	1.05082527529979e-12	1.55522140744369e-10	SFN	protein_coding	1	26863149	26864456	D30vsD14
ENSG00000180182	4730.39846753852	-1.70799640350095	0.157841415197827	-7.11471322082023	1.12145772406173e-12	4.37272195931697e-11	MED14	protein_coding	X	40648305	40735858	D7vsD0
ENSG00000249484	26.8411339153128	5.32286900734006	0.665933054539394	7.1146325821251	1.1221135681905e-12	4.37272195931697e-11	LINC01470	lncRNA	5	152618965	153223543	D7vsD0
ENSG00000168702	589.764087395926	4.50072778279969	0.550545330060939	7.11245299704253	1.13998366240924e-12	4.43630699360455e-11	LRP1B	protein_coding	2	140231423	142131701	D7vsD0
ENSG00000171227	109.349555107846	-3.53536173999747	0.414822272975735	-7.11235131815126	1.14082409544828e-12	1.67971646713323e-10	TMEM37	protein_coding	2	119429901	119438504	D30vsD14
ENSG00000275239	16.9276274991756	3.64168589460442	0.429822186251964	7.11151260305715	1.1477797776061e-12	4.46056892075384e-11	FAM242F	lncRNA	9	41657708	41699072	D7vsD0
ENSG00000197442	434.718983246593	3.71419332663614	0.440056073651671	7.11089680155868	1.15291325753194e-12	1.17613622457651e-09	MAP3K5	protein_coding	6	136557046	136792477	D40vsD30
ENSG00000170421	15370.7018416074	-3.21693365631715	0.37019357396429	-7.10961464871629	1.16367401008837e-12	1.70457356021356e-10	KRT8	protein_coding	12	52897187	52949954	D30vsD14
ENSG00000170390	1616.52484127139	3.59727708077155	0.423745943026227	7.10868653811539	1.17152481521238e-12	4.54666233990848e-11	DCLK2	protein_coding	4	150078445	150257438	D7vsD0
ENSG00000163377	45.9723345693057	-4.90967431839649	0.608528519625488	-7.10677343612106	1.18787191560401e-12	4.60384985038169e-11	TAFA4	protein_coding	3	68731766	68953297	D7vsD0
ENSG00000009950	360.166580519315	-4.09219106145408	0.493617243029977	-7.10508214811509	1.20250991932301e-12	1.75247414977257e-10	MLXIPL	protein_coding	7	73593194	73624543	D30vsD14
ENSG00000164619	371.845288391242	4.74139087978098	0.585173792132563	7.10283156160112	1.22226339699013e-12	4.73072244872982e-11	BMPER	protein_coding	7	33904308	34156427	D7vsD0
ENSG00000188042	4835.27468411517	3.45860139423833	0.404670620473481	7.10108727655124	1.23779174090507e-12	4.78434144617218e-11	ARL4C	protein_coding	2	234493041	234497081	D7vsD0
ENSG00000139970	640.666580319384	3.93667561316395	0.472004541750618	7.10093932726349	1.23911771736265e-12	1.79665779079933e-10	RTN1	protein_coding	14	59595976	59870776	D30vsD14
ENSG00000204711	110.917101336609	-4.66822598375871	0.575080323806238	-7.10027071824227	1.24512744258143e-12	4.80203085715095e-11	C9orf135	protein_coding	9	69820817	69906227	D7vsD0
ENSG00000124302	55.6843791299873	-5.2920362384431	0.662943822129408	-7.1002037900042	1.24573059275621e-12	4.80203085715095e-11	CHST8	protein_coding	19	33621953	33773509	D7vsD0
ENSG00000186340	2799.70420794811	4.15057701006046	0.502207289945666	7.09981133576581	1.24927312234557e-12	1.23049094712686e-09	THBS2	protein_coding	6	169215780	169254044	D40vsD30
ENSG00000122012	301.552773433725	4.74825612531402	0.58699990935627	7.09243061021871	1.31776720115757e-12	1.90104557241742e-10	SV2C	protein_coding	5	76083383	76353939	D30vsD14
ENSG00000184937	84.1119226618413	6.83229726690302	0.881259656283279	7.08905397218687	1.35031860847221e-12	5.19818069169816e-11	WT1	protein_coding	11	32387775	32435885	D7vsD0
ENSG00000250604	31.5460178859117	6.274892116602	0.802918603822435	7.08651174541762	1.37534548911932e-12	5.28739818993329e-11	AC098679.1	lncRNA	4	158199105	158200442	D7vsD0
ENSG00000255471	160.481621356706	3.81004075765411	0.455192643681784	7.08500192702733	1.39042367172327e-12	5.33818034396551e-11	AP001528.2	lncRNA	11	86892214	86925037	D7vsD0
ENSG00000148814	378.301444266294	1.64162005478549	0.149145491794866	7.08449207595732	1.39555196876317e-12	5.35067737392633e-11	LRRC27	protein_coding	10	132332154	132381508	D7vsD0
ENSG00000222047	635.288781982865	3.89228934116351	0.466881604150775	7.08378593579252	1.40268528709542e-12	1.33554341801979e-09	C10orf55	protein_coding	10	73909969	73922777	D40vsD30
ENSG00000111727	636.976110145998	1.71426680756306	0.159466074695782	7.08154891074729	1.42552036774767e-12	5.45825251800864e-11	HCFC2	protein_coding	12	104064531	104106524	D7vsD0
ENSG00000270325	47.9041568556523	-5.39017040730605	0.678571905389003	-7.08129878225861	1.42809618665564e-12	2.04985625505687e-10	BNIP3P9	processed_pseudogene	19	19856975	19857527	D30vsD14
ENSG00000145113	1147.35464428172	-4.87076752838458	0.605413191669551	-7.07907853240809	1.45116136103447e-12	2.07254865582943e-10	MUC4	protein_coding	3	195746765	195811973	D30vsD14
ENSG00000179761	822.798639860339	-4.00393726799797	0.483014668414879	-7.0783301037585	1.45901851220161e-12	5.57903678480948e-11	PIPOX	protein_coding	17	28950513	29057216	D7vsD0
ENSG00000162814	123.32556188752	2.32622674344532	0.246009900578869	7.07787263580922	1.46384163806873e-12	5.58999633018651e-11	SPATA17	protein_coding	1	217631324	217871696	D7vsD0
ENSG00000135454	679.42169899338	2.81626935335795	0.315324353706879	7.07610854387768	1.48258752369541e-12	2.10549155645877e-10	B4GALNT1	protein_coding	12	57623409	57633239	D30vsD14
ENSG00000159228	602.279411411123	-2.13300101342991	0.218777812230816	-7.07567644838103	1.48721491917544e-12	5.67166981993689e-11	CBR1	protein_coding	21	36069941	36073166	D7vsD0
ENSG00000196090	390.470320293468	4.62338149046841	0.570792991400731	7.07503692460937	1.49408972220151e-12	2.10549155645877e-10	PTPRT	protein_coding	20	42072752	43189970	D30vsD14
ENSG00000153294	183.120735706749	-5.49711546490391	0.694308803383627	-7.07482814702238	1.49634079947182e-12	2.10549155645877e-10	ADGRF4	protein_coding	6	47685864	47722021	D30vsD14
ENSG00000135480	787.806028260436	-4.85291266693816	0.603654099665132	-7.07012951507447	1.5478916051276e-12	2.16735175533651e-10	KRT7	protein_coding	12	52232520	52252186	D30vsD14
ENSG00000227733	191.56074016284	-2.97999523311721	0.338955517654037	-7.06580984340757	1.59681959038869e-12	2.22495389170061e-10	AC239809.3	lncRNA	1	148159213	148255012	D30vsD14
ENSG00000125827	2006.96534562234	1.62494842494144	0.147194712674477	7.06512079167743	1.60476339017766e-12	6.11179486360462e-11	TMX4	protein_coding	20	7977346	8019805	D7vsD0
ENSG00000248605	552.40292239903	-6.91434808164056	0.896017303966527	-7.06386813471295	1.61930419492486e-12	2.24004668424082e-10	AC022140.1	lncRNA	5	25404733	25445925	D30vsD14
ENSG00000159212	99.96108087932	-3.70300091260084	0.441422929511692	-7.06352276726995	1.62333589006389e-12	2.24004668424082e-10	CLIC6	protein_coding	21	34669389	34718227	D30vsD14
ENSG00000147883	1519.87368337636	5.46287468676937	0.691162132969274	7.05749700987485	1.69528412531758e-12	6.44794883562866e-11	CDKN2B	protein_coding	9	22002903	22009305	D7vsD0
ENSG00000112378	3317.54674135791	-3.33249914244105	0.389334705970146	-7.05690784898002	1.702484416287e-12	2.33796946475105e-10	PERP	protein_coding	6	138088505	138107419	D30vsD14
ENSG00000111181	48.0812251817165	-3.81015872706702	0.457102420528802	-7.05565882441834	1.71784843866452e-12	1.71846195596405e-09	SLC6A12	protein_coding	12	190077	214570	D14vsD7
ENSG00000186212	93.3757524504738	-3.73584004972306	0.446612098643452	-7.05498140174321	1.7262380977108e-12	2.35924713028762e-10	SOWAHB	protein_coding	4	76894928	76898147	D30vsD14
ENSG00000165816	70.4985242435819	-3.78597806020587	0.453968988948693	-7.05109410142471	1.77516388491156e-12	2.41456100993399e-10	VWA2	protein_coding	10	114239254	114294489	D30vsD14
ENSG00000160216	1439.67293351244	1.84825539220572	0.179186052003773	7.04996498376512	1.78962821219441e-12	6.79773141663843e-11	AGPAT3	protein_coding	21	43865223	43987592	D7vsD0
ENSG00000230798	212.749172834605	-6.17249039094492	0.792642092270705	-7.04919716657776	1.7995301520239e-12	6.82626550629623e-11	FOXD3-AS1	lncRNA	1	63320884	63324441	D7vsD0
ENSG00000120318	1262.36612229333	-2.61950073100242	0.288653337438892	-7.04824946440513	1.81182605857196e-12	6.86379304204901e-11	ARAP3	protein_coding	5	141653401	141682230	D7vsD0
ENSG00000280304	13.7737136976951	5.5781807630245	0.7085090001552	7.04744860253114	1.82228101615729e-12	6.89425628417443e-11	AC104260.2	TEC	15	95280753	95284249	D7vsD0
ENSG00000172818	66.8838762010479	-4.83334798506843	0.602924381237307	-7.04623683711392	1.83821278091941e-12	2.48846966228351e-10	OVOL1	protein_coding	11	65787063	65797214	D30vsD14
ENSG00000269915	68.7808701869582	-3.64981873930697	0.435064335756626	-7.04451844800586	1.86103991617671e-12	2.507487932343e-10	AP006621.4	lncRNA	11	708564	727047	D30vsD14
ENSG00000137699	67.8546641324523	-5.07097760007898	0.637013744570496	-7.04219907076516	1.89229206296248e-12	2.53762584443476e-10	TRIM29	protein_coding	11	120111286	120185529	D30vsD14
ENSG00000169554	3276.5774195646	3.77275799883821	0.452841376879597	7.03945832159632	1.92988596674851e-12	7.28648525573071e-11	ZEB2	protein_coding	2	144364364	144521057	D7vsD0
ENSG00000054793	3248.26192889069	1.86056595654732	0.181204463016269	7.03937383944453	1.93105634315507e-12	7.28648525573071e-11	ATP9A	protein_coding	20	51596514	51768634	D7vsD0
ENSG00000133083	3310.98119562559	2.74228827753733	0.306480710680946	7.03890392561483	1.93757902856652e-12	2.58621529775579e-10	DCLK1	protein_coding	13	35768652	36131306	D30vsD14
ENSG00000135248	82.4351949670135	-4.28144289807064	0.525159076549486	-7.03871086520641	1.94026508181332e-12	7.31157411568808e-11	FAM71F1	protein_coding	7	128709061	128731743	D7vsD0
ENSG00000112837	363.495310851888	5.69928002664111	0.72662419316588	7.03841143020349	1.94443835442113e-12	7.3176465290758e-11	TBX18	protein_coding	6	84687351	84764598	D7vsD0
ENSG00000060140	31.4353574958266	-4.44117238395781	0.548020709036922	-7.0365450070939	1.97065018326006e-12	2.61812334114607e-10	STYK1	protein_coding	12	10618923	10674318	D30vsD14
ENSG00000244198	274.340364923877	-2.77232910282192	0.310882714887154	-7.0358659329641	1.98027275926363e-12	2.61872736553733e-10	AC004889.1	lncRNA	7	144194858	144280547	D30vsD14
ENSG00000180447	1889.2583960183	3.28579503527489	0.383939145917534	7.03443518066008	2.00069781998469e-12	7.51946480658455e-11	GAS1	protein_coding	9	86944362	86947506	D7vsD0
ENSG00000187783	24.4297251673397	5.59243313612678	0.712019957050073	7.03271458411472	2.02553443530719e-12	7.59908528597356e-11	TMEM72	protein_coding	10	44911316	44937010	D7vsD0
ENSG00000083454	54.9846960193538	-2.93545219950746	0.334222377347567	-7.03259972644847	2.02720311857998e-12	7.59908528597356e-11	P2RX5	protein_coding	17	3672199	3696240	D7vsD0
ENSG00000233237	184.590051270888	2.8890712425711	0.327641654241976	7.03229034751929	2.03170457013297e-12	7.60597763319504e-11	LINC00472	lncRNA	6	71343427	71420745	D7vsD0
ENSG00000277883	39.6920866232872	-3.98607458474492	0.483775001775081	-7.0302817885703	2.06116840411381e-12	7.70617988155847e-11	NLRP3P1	unprocessed_pseudogene	X	107974078	107985008	D7vsD0
ENSG00000227660	67.3488513356722	-2.13472565140434	0.220485552823863	-7.02869476732723	2.08474467997231e-12	7.78413686780771e-11	UST-AS1	lncRNA	6	148955628	148964684	D7vsD0
ENSG00000182326	1048.74656180557	3.05676142718172	0.351760816290605	7.02682423030224	2.11287254154195e-12	1.84363597361988e-09	C1S	protein_coding	12	6988259	7071032	D40vsD30
ENSG00000108846	255.029290876722	3.8152510984164	0.459745902527367	7.02616615103844	2.12285653753875e-12	1.84363597361988e-09	ABCC3	protein_coding	17	50634777	50692253	D40vsD30
ENSG00000283662	137.282287011229	-2.91062747490073	0.331017180077617	-7.02570022001702	2.12995333739868e-12	1.84363597361988e-09	AC138904.3	lncRNA	16	28258686	28292173	D40vsD30
ENSG00000133048	104.31284148292	6.93263281929107	0.904181274355363	7.02030997469686	2.21376556086686e-12	1.85982351413532e-09	CHI3L1	protein_coding	1	203178931	203186704	D40vsD30
ENSG00000198576	55.625908698334	-4.59937943087547	0.572357709954753	-7.01375968394454	2.31997750188838e-12	8.65115370286418e-11	ARC	protein_coding	8	142611049	142614479	D7vsD0
ENSG00000238113	108.344832635272	3.82339292790142	0.462100055665057	7.00799077645793	2.41764740976842e-12	9.00360894558347e-11	LINC01410	lncRNA	9	62801461	62813486	D7vsD0
ENSG00000065361	1596.7741904135	-3.65511363615338	0.43827670824716	-7.00496644786797	2.4704503002237e-12	3.25188674541889e-10	ERBB3	protein_coding	12	56076799	56103505	D30vsD14
ENSG00000136167	1708.75067078721	-4.82270315390993	0.605167639611297	-7.00252769072688	2.51385178739381e-12	3.29383772729893e-10	LCP1	protein_coding	13	46125920	46211871	D30vsD14
ENSG00000196353	443.423450140558	4.3096550287709	0.531997013769852	7.00127055672201	2.53651565196974e-12	3.30835767501661e-10	CPNE4	protein_coding	3	131533555	132285410	D30vsD14
ENSG00000248409	94.5420057558668	4.89553421743251	0.615901342401805	6.99874139033843	2.58272076657459e-12	9.60583801776519e-11	AP000344.2	unprocessed_pseudogene	22	23392553	23394792	D7vsD0
ENSG00000158077	12.8105448892557	2.8446852091934	0.322887840901897	6.99835956312756	2.58976767195127e-12	9.61952194819455e-11	NLRP14	protein_coding	11	7020446	7071308	D7vsD0
ENSG00000123213	4138.82940538196	-1.76518131317982	0.168659935468376	-6.99740166449371	2.60752950133197e-12	9.67291852935669e-11	NLN	protein_coding	5	65722205	65871725	D7vsD0
ENSG00000254285	82.2711119372874	-3.23185571299694	0.378599339851598	-6.99117889121107	2.72585916702212e-12	3.53915642030999e-10	KRT8P3	processed_pseudogene	8	61578220	61579668	D30vsD14
ENSG00000163359	66312.3832557894	5.0001538624922	0.631553071262018	6.99094670487391	2.73037475450065e-12	2.63716540943322e-09	COL6A3	protein_coding	2	237324003	237414375	D14vsD7
ENSG00000106477	1102.9922738526	1.43997032735047	0.12236078654812	6.98729022156329	2.80246147265003e-12	1.03691074488051e-10	CEP41	protein_coding	7	130393771	130442433	D7vsD0
ENSG00000183722	1997.52186237443	2.70584554585076	0.303588092796023	6.98593125414748	2.82972619921628e-12	2.6420210280016e-09	LHFPL6	protein_coding	13	39209116	39603528	D14vsD7
ENSG00000006453	861.864089098168	-2.16783773063451	0.226587334147718	-6.98555255344775	2.8373702370767e-12	3.66726893447325e-10	BAIAP2L1	protein_coding	7	98291650	98401090	D30vsD14
ENSG00000050327	924.555861304256	-3.48683441190868	0.415506916120584	-6.9838414219477	2.87216247924597e-12	3.69551572329648e-10	ARHGEF5	protein_coding	7	144355288	144380632	D30vsD14
ENSG00000239322	18.2811967202456	4.38384533837748	0.544217296753003	6.9803833157137	2.94375768393162e-12	1.08778129992009e-10	ATP6V1B1-AS1	lncRNA	2	70941817	70948610	D7vsD0
ENSG00000148798	2403.65626768443	4.2772642275051	0.528980813949428	6.97995868685342	2.95266877560934e-12	3.76411814186967e-10	INA	protein_coding	10	103277138	103290346	D30vsD14
ENSG00000181143	1089.04703432542	-5.25002973608664	0.668359627144944	-6.97981976561694	2.95558985980113e-12	3.76411814186967e-10	MUC16	protein_coding	19	8848844	8981342	D30vsD14
ENSG00000259368	25.1740796856841	4.51520618185025	0.563117413108052	6.97937249029114	2.96501394034686e-12	3.76411814186967e-10	AC013356.4	lncRNA	15	40368925	40369640	D30vsD14
ENSG00000175764	116.587315969099	2.31921787145787	0.248487436884933	6.97909678331518	2.97083775332479e-12	1.09636963289366e-10	TTLL11	protein_coding	9	121821928	122093606	D7vsD0
ENSG00000135298	445.306624944766	2.80034197740682	0.317495847959578	6.97754629436563	3.00379855817495e-12	3.79648239007563e-10	ADGRB3	protein_coding	6	68635282	69389506	D30vsD14
ENSG00000224307	14.5310778301431	-3.91060055212112	0.476789468513456	-6.97498743520855	3.05898153976986e-12	3.84919597806107e-10	AL161785.1	lncRNA	9	129282458	129312665	D30vsD14
ENSG00000202290	12.1775201413686	5.20945003942702	0.663281039573951	6.97208236556478	3.1228361875728e-12	1.15097668208812e-10	RNA5SP37	rRNA_pseudogene	13	97362972	97363101	D7vsD0
ENSG00000130762	225.534270029128	-3.30385642795548	0.389969763592531	-6.97196726974026	3.12539277803389e-12	3.91551400490175e-10	ARHGEF16	protein_coding	1	3454665	3481113	D30vsD14
ENSG00000204642	21.0704100105175	-3.89291119458137	0.474508695961641	-6.97123408429332	3.1417270621303e-12	1.15644705931301e-10	HLA-F	protein_coding	6	29722775	29738528	D7vsD0
ENSG00000151715	46.5439724682229	3.25378008664464	0.383317739870257	6.96231822599172	3.34718343843915e-12	1.23048838784525e-10	TMEM45B	protein_coding	11	129815819	129860003	D7vsD0
ENSG00000111218	68.4834450570717	-4.42965718753391	0.552473140411611	-6.95899385202603	3.42711467658244e-12	2.79691724634003e-09	PRMT8	protein_coding	12	3381349	3593973	D40vsD30
ENSG00000183873	207.090675082774	-3.16999477173456	0.371646148871236	-6.95552686227399	3.51246842587237e-12	1.28959059275859e-10	SCN5A	protein_coding	3	38548057	38649673	D7vsD0
ENSG00000132965	15.4462612919324	6.22349839709338	0.811059739046361	6.95201367500141	3.60108485955789e-12	1.32042859985124e-10	ALOX5AP	protein_coding	13	30713478	30764426	D7vsD0
ENSG00000254829	95.7414264200727	-2.00759636875741	0.204751343304398	-6.94792202971034	3.70705775369558e-12	1.35754355995591e-10	AP003032.2	lncRNA	11	78015715	78016495	D7vsD0
ENSG00000249853	70.264098040552	-3.2329102957503	0.381140382131008	-6.94733599453691	3.72248415676438e-12	1.36144734255849e-10	HS3ST5	protein_coding	6	114055586	114343045	D7vsD0
ENSG00000171574	326.402359577918	1.50493842609538	0.132483041114251	6.94382026830166	3.81635993661265e-12	1.39399623055504e-10	ZNF584	protein_coding	19	58401504	58418327	D7vsD0
ENSG00000110799	62.8812488798929	-4.34825458371758	0.542008817559218	-6.94316118446988	3.83421512875279e-12	1.39872951389138e-10	VWF	protein_coding	12	5948874	6124770	D7vsD0
ENSG00000108387	190.677172289191	-3.3686393645854	0.400951724584097	-6.94257985165879	3.85003193483986e-12	1.40270806360671e-10	2004-09-01	protein_coding	17	58520250	58540818	D7vsD0
ENSG00000212511	7.0693708669479	5.74858759021111	0.74407384412498	6.9396171240012	3.93164042147748e-12	1.43061626750424e-10	RF00012	snoRNA	15	36852640	36852859	D7vsD0
ENSG00000206052	524.503889665051	3.476437869622	0.416791204976095	6.93737736089665	3.9944581747404e-12	1.45162472396037e-10	DOK6	protein_coding	18	69400888	69849087	D7vsD0
ENSG00000106631	58.1666393972353	-5.52611428635946	0.712483407654805	-6.93505874420784	4.06052393627601e-12	5.06483867754532e-10	MYL7	protein_coding	7	44138864	44141332	D30vsD14
ENSG00000099284	3625.72550164812	2.10714593302823	0.2195467840867	6.93312789508738	4.11635731408278e-12	1.49402325691818e-10	H2AFY2	protein_coding	10	70052846	70112282	D7vsD0
ENSG00000111907	697.345744689068	3.29404211414017	0.390823669320997	6.93162243434939	4.16041150485089e-12	1.50809637340813e-10	TPD52L1	protein_coding	6	125119049	125264407	D7vsD0
ENSG00000082482	434.536008946541	4.62405187953349	0.582784442167775	6.93061033769105	4.19028789887972e-12	1.51520197189445e-10	KCNK2	protein_coding	1	215005775	215237093	D7vsD0
ENSG00000230623	364.937491135718	-3.329682187868	0.396023803684336	-6.93059902544581	4.19062301427187e-12	1.51520197189445e-10	AC104461.1	lncRNA	1	200333193	200478669	D7vsD0
ENSG00000109991	501.290878977833	-5.73784818422902	0.744393653112754	-6.92220864952554	4.44655655767066e-12	3.5280955975918e-09	P2RX3	protein_coding	11	57338374	57370600	D40vsD30
ENSG00000124249	59.7629650382694	-3.62946260634697	0.439877066438433	-6.92116693192752	4.47938258889811e-12	1.61756111592017e-10	KCNK15	protein_coding	20	44745865	44752313	D7vsD0
ENSG00000261276	19.288348748935	-4.7620297400672	0.603578689576329	-6.92043939291361	4.50244917167501e-12	1.62383785529956e-10	AP003071.3	lncRNA	11	69004394	69005100	D7vsD0
ENSG00000104881	509.38000008029	-2.60025622310377	0.291342117321896	-6.9171468980476	4.60830173713574e-12	5.71495309283826e-10	PPP1R13L	protein_coding	19	45379638	45406349	D30vsD14
ENSG00000284672	92.8220822542712	-4.19963265086154	0.522592390411374	-6.91673418362669	4.62174122827909e-12	5.71495309283826e-10	AC109583.3	lncRNA	3	46742092	46812558	D30vsD14
ENSG00000255571	1824.28269843703	6.47516064807581	0.851900427791738	6.91414214140501	4.70703031010801e-12	5.79532818008298e-10	MIR9-3HG	lncRNA	15	89361579	89398487	D30vsD14
ENSG00000279377	639.753132920189	-3.48552321948332	0.419576562591065	-6.91297722058485	4.74586181105057e-12	1.70946780291108e-10	AC003973.2	TEC	19	21965708	21968529	D7vsD0
ENSG00000101204	218.819000711946	-5.17529310365203	0.664282811171236	-6.91014884994331	4.84145431038225e-12	3.73760272761509e-09	CHRNA4	protein_coding	20	63343223	63378401	D40vsD30
ENSG00000122548	20.3877504226567	5.90326017969825	0.770028123711663	6.90657914423093	4.96480003389087e-12	1.78607743284709e-10	KIAA0087	lncRNA	7	26533121	26538788	D7vsD0
ENSG00000277200	137.108370495217	-3.96075950568082	0.48929606698734	-6.89921651417682	5.22901238001029e-12	1.87876112732848e-10	AC005696.4	lncRNA	17	2720801	2723947	D7vsD0
ENSG00000275443	9.81171902559369	5.97785397939033	0.781865984808134	6.89741475415855	5.29574011914829e-12	1.90034573823306e-10	AC012409.2	lncRNA	15	95990582	96300990	D7vsD0
ENSG00000138193	1241.93744457418	2.26314573262734	0.243492992439714	6.89196726284775	5.50260388590821e-12	1.97210009281157e-10	PLCE1	protein_coding	10	94030812	94332823	D7vsD0
ENSG00000115423	110.1196154261	3.39357370945813	0.407584088105149	6.8907835006885	5.5485929112646e-12	1.98609032477897e-10	DNAH6	protein_coding	2	84516455	84819589	D7vsD0
ENSG00000175793	247.97835981407	5.37908774704391	0.696171730172669	6.88635797643614	5.72388488535654e-12	5.17180695609151e-09	SFN	protein_coding	1	26863149	26864456	D14vsD7
ENSG00000156804	498.217120314709	3.41673105238491	0.411230588195392	6.88599324483968	5.73857139266716e-12	4.31359350684591e-09	FBXO32	protein_coding	8	123497889	123541206	D40vsD30
ENSG00000147481	47.1143587355399	5.00661580176481	0.642152324791011	6.88561830435453	5.75370747543425e-12	7.05360087245939e-10	SNTG1	protein_coding	8	49909789	50796692	D30vsD14
ENSG00000249984	10.2629649802391	6.44188712147332	0.851107908320522	6.8814859599068	5.92314134424697e-12	2.11750449758536e-10	AC026780.2	lncRNA	5	92675956	92688254	D7vsD0
ENSG00000260922	61.0519754453491	-3.42828178802681	0.413379391870247	-6.87814110704211	6.06385921087344e-12	7.40205446578585e-10	AC009139.1	lncRNA	16	77234877	77299950	D30vsD14
ENSG00000172935	40.4594137526033	-4.12184974715102	0.514353272407275	-6.87630454959072	6.14251114520909e-12	2.19318360439691e-10	MRGPRF	protein_coding	11	69004395	69013382	D7vsD0
ENSG00000152932	909.904133545157	4.77730218534827	0.609695931590388	6.87605405929589	6.1533157657279e-12	7.47928985243624e-10	RAB3C	protein_coding	5	58582221	58859394	D30vsD14
ENSG00000160145	2411.44874937436	2.93572989145886	0.341935652489226	6.87477270751381	6.208877455607e-12	2.21411205545516e-10	KALRN	protein_coding	3	124080023	124726325	D7vsD0
ENSG00000075429	48.2445570099893	-6.90573219369942	0.919692030899553	-6.87266169689119	6.30148874627133e-12	2.24433571756227e-10	CACNG5	protein_coding	17	66835117	66885486	D7vsD0
ENSG00000163666	120.985319267368	-3.24342772452346	0.386833475102868	-6.87227940605843	6.31840425177332e-12	2.24755789598572e-10	HESX1	protein_coding	3	57197838	57227606	D7vsD0
ENSG00000105991	1792.88862030232	-2.85400928202373	0.33021267647731	-6.87135729079026	6.35938910850495e-12	5.56645277903824e-09	HOXA1	protein_coding	7	27093313	27095996	D14vsD7
ENSG00000114739	6670.36203008246	-2.35009624234541	0.256896350542704	-6.87084981400697	6.38205574145391e-12	4.67428308202281e-09	ACVR2B	protein_coding	3	38453890	38493142	D40vsD30
ENSG00000137203	2096.80629835818	4.21960120838935	0.529511237530124	6.8640681269443	6.69266874216745e-12	2.3777287307372e-10	TFAP2A	protein_coding	6	10393186	10419659	D7vsD0
ENSG00000139410	214.21443040808	3.0432007512726	0.358361638287685	6.85955327980506	6.9076212627656e-12	2.45104712732468e-10	SDSL	protein_coding	12	113422380	113438276	D7vsD0
ENSG00000244693	94.1897494212901	-3.43421198819535	0.415379325304263	-6.85930140145593	6.91981044815038e-12	8.37531634071896e-10	CTAGE8	protein_coding	7	144266701	144269288	D30vsD14
ENSG00000150510	604.389218214481	-3.47182546025092	0.420865276360546	-6.85926262488295	6.92168883977944e-12	2.45299156351687e-10	FAM124A	protein_coding	13	51222334	51284241	D7vsD0
ENSG00000101342	186.108933854597	-2.36029823293687	0.258937918612152	-6.85607670924389	7.07773819399367e-12	2.50518604427801e-10	TLDC2	protein_coding	20	36876121	36894235	D7vsD0
ENSG00000143603	585.402183526198	3.78747444077891	0.467223757884779	6.85426283816815	7.16811819658322e-12	8.63924591422798e-10	KCNN3	protein_coding	1	154697455	154870281	D30vsD14
ENSG00000204264	198.992406089502	-3.77068570565663	0.465072370348272	-6.84987092067201	7.39166534638642e-12	2.61306347715571e-10	PSMB8	protein_coding	6	32840717	32844679	D7vsD0
ENSG00000118849	119.631425992266	3.81256728732745	0.471208343224402	6.84955462639252	7.40802576928199e-12	5.29007120184427e-09	RARRES1	protein_coding	3	158696892	158732489	D40vsD30
ENSG00000231702	27.5365749934562	3.90450921471805	0.484888088557749	6.84592856176689	7.59813909967686e-12	2.68188141773201e-10	AL645608.3	processed_pseudogene	1	1008076	1008229	D7vsD0
ENSG00000254254	78.9378694704192	5.57682703714342	0.729181252929317	6.84579727892058	7.60511114816877e-12	2.68188141773201e-10	AC012349.1	lncRNA	8	56445807	56556513	D7vsD0
ENSG00000130700	63.8159592699288	4.04126317179437	0.505076552740004	6.84304815387765	7.75255769781355e-12	2.73050626486247e-10	GATA5	protein_coding	20	62463497	62475995	D7vsD0
ENSG00000236064	29.3885057618918	-3.54644708292417	0.433085420459936	-6.83802072990384	8.02947806548815e-12	2.82455679141137e-10	AL109946.1	lncRNA	X	107857364	107936230	D7vsD0
ENSG00000184908	84.9011658554005	-3.14996788564362	0.375266344003729	-6.83505975590002	8.1970853238706e-12	9.83788005004368e-10	CLCNKB	protein_coding	1	16043736	16057308	D30vsD14
ENSG00000165186	247.166098007271	-4.80480879522968	0.61757284313084	-6.83289241449961	8.32193686958916e-12	2.92383523669059e-10	PTCHD1	protein_coding	X	23334849	23404374	D7vsD0
ENSG00000128567	25405.4621433292	-4.27631694292851	0.54025266537121	-6.83257516257173	8.34036807817868e-12	2.92671098016088e-10	PODXL	protein_coding	7	131500262	131558217	D7vsD0
ENSG00000111679	222.4399849691	-2.88017153881674	0.335975810337265	-6.83135948541284	8.4113656070504e-12	1.00144557815251e-09	PTPN6	protein_coding	12	6946468	6961316	D30vsD14
ENSG00000189334	114.400197299291	-4.51539430810533	0.575350104220958	-6.83130893567353	8.4143305824325e-12	1.00144557815251e-09	S100A14	protein_coding	1	153614255	153616986	D30vsD14
ENSG00000119681	2544.31420105475	3.31190072847847	0.399205387945977	6.83082145386146	8.44297624592007e-12	5.75344359072548e-09	LTBP2	protein_coding	14	74498183	74612378	D40vsD30
ENSG00000152784	636.280005042321	5.46103406386857	0.713922764794873	6.82991817086764	8.49630822035046e-12	2.97777359516675e-10	PRDM8	protein_coding	4	80183879	80204329	D7vsD0
ENSG00000280432	16.2703534383079	5.60255838342794	0.734716897036153	6.82924049204362	8.53653656750418e-12	2.98454872110391e-10	AP000962.2	TEC	21	16525919	16527019	D7vsD0
ENSG00000171786	404.970616239196	-4.42471051580542	0.562325384040708	-6.82827171737183	8.59436920899503e-12	5.75344359072548e-09	NHLH1	protein_coding	1	160367071	160372846	D40vsD30
ENSG00000229400	41.6070054034507	3.12373372688506	0.371857929373348	6.82716039204357	8.66118451201496e-12	5.75344359072548e-09	AL596330.1	lncRNA	1	224717504	224730662	D40vsD30
ENSG00000131650	44.3528385418772	-3.05664786101875	0.362168189277451	-6.82458574274523	8.81793951874613e-12	3.07916411263404e-10	KREMEN2	protein_coding	16	2964216	2968383	D7vsD0
ENSG00000232093	51.8935028746674	-1.895595064749	0.19206301533612	-6.82377636556101	8.86778945620175e-12	1.0510354274977e-09	DCST1-AS1	lncRNA	1	155045191	155046118	D30vsD14
ENSG00000091704	10.7153804321974	5.59011753642568	0.733513461052446	6.82348423332864	8.88584975269353e-12	3.09908928371109e-10	CPA1	protein_coding	7	130380339	130388114	D7vsD0
ENSG00000242732	1261.70339546545	2.87484990015306	0.335712116985882	6.82087355294763	9.048856426131e-12	3.15209188970739e-10	RTL5	protein_coding	X	72127110	72131901	D7vsD0
ENSG00000233922	62.5969920798427	-2.11494293015687	0.224367601477452	-6.81891200013841	9.17325674294145e-12	3.19153356401193e-10	LINC01694	lncRNA	21	45593654	45603088	D7vsD0
ENSG00000164181	227.871071736351	-3.08493420532168	0.366634264471891	-6.81860493569157	9.19288163554608e-12	1.08506392990801e-09	ELOVL7	protein_coding	5	60751791	60844274	D30vsD14
ENSG00000178038	452.890754489757	-4.32125701531226	0.548143858163714	-6.81619790072765	9.34815005815663e-12	1.09885003399665e-09	ALS2CL	protein_coding	3	46668995	46693704	D30vsD14
ENSG00000102001	86.7319330167594	-4.6567727572564	0.598059772770566	-6.80830402351515	9.8755997504822e-12	1.15609275111792e-09	CACNA1F	protein_coding	X	49205063	49233371	D30vsD14
ENSG00000032742	757.157874111131	1.60547458677948	0.149889623531317	6.80817365964145	9.88455057831562e-12	3.43482120096116e-10	IFT88	protein_coding	13	20567069	20691437	D7vsD0
ENSG00000129675	707.68744819643	2.96778483241719	0.350191328024177	6.80423711763841	1.01586102344497e-11	1.18436956219111e-09	ARHGEF6	protein_coding	X	136665547	136780932	D30vsD14
ENSG00000112769	5003.81767297872	3.24302787267928	0.390692380927648	6.80337780421553	1.02194176422305e-11	1.18661563224663e-09	LAMA4	protein_coding	6	112108757	112254939	D30vsD14
ENSG00000152969	22.6379357951305	-4.64869230945208	0.597377836648608	-6.80254950911819	1.02783675469316e-11	3.56733038408935e-10	JAKMIP1	protein_coding	4	6026203	6200591	D7vsD0
ENSG00000008323	181.390055029049	-3.11104697996994	0.37148113817074	-6.79993334899529	1.04667563299362e-11	1.21041468748299e-09	PLEKHG6	protein_coding	12	6310436	6328506	D30vsD14
ENSG00000283426	23.0922865619505	3.43562253374723	0.419358359691397	6.79758127594019	1.06390131978932e-11	3.68354876344997e-10	SMBD1P	transcribed_unitary_pseudogene	3	195701618	195711643	D7vsD0
ENSG00000256699	15.508224942927	-6.07584261212805	0.807873987765659	-6.79665726992163	1.0707441018249e-11	3.70275236374413e-10	TMEM132D-AS2	lncRNA	12	129208601	129212662	D7vsD0
ENSG00000229950	238.053527749995	4.14715078871461	0.524324799402064	6.79378658567525	1.09227932910864e-11	3.77265619790318e-10	TFAP2A-AS1	lncRNA	6	10409340	10416446	D7vsD0
ENSG00000272356	385.690285539778	1.64076363129018	0.155473806897269	6.79062057049767	1.11652219909147e-11	3.85173189551314e-10	AL080317.3	lncRNA	6	111309203	111313517	D7vsD0
ENSG00000230435	80.2710542083413	3.75025077816997	0.466234308630461	6.78897009417375	1.12936846771053e-11	1.30077745611627e-09	AC004160.2	lncRNA	7	11406955	11414078	D30vsD14
ENSG00000133083	3310.98119562559	-2.66794710504899	0.306947255298979	-6.78600987332536	1.15277265295546e-11	3.97199011568392e-10	DCLK1	protein_coding	13	35768652	36131306	D7vsD0
ENSG00000204959	946.837036398821	-3.56339505368592	0.438997709259223	-6.78453438563893	1.164614959149e-11	1.33598641337879e-09	ARHGEF34P	unprocessed_pseudogene	7	144272445	144286966	D30vsD14
ENSG00000258114	29.1705193186488	5.1951636138413	0.679639503439398	6.78324845820616	1.17503297452921e-11	4.04381227523523e-10	AC005871.2	lncRNA	10	117425194	117490419	D7vsD0
ENSG00000231160	487.226561356391	2.75333339014112	0.319879954165127	6.77858478440882	1.21358751317255e-11	4.17146976248624e-10	KLF3-AS1	lncRNA	4	38602438	38664914	D7vsD0
ENSG00000234511	36.6656088611496	-5.25749545762696	0.689445793317163	-6.77717596208102	1.22547601067978e-11	7.91260586089365e-09	C5orf58	protein_coding	5	170232447	170252575	D40vsD30
ENSG00000080493	612.639124776384	3.11312337389704	0.373086167666924	6.7762452564418	1.23339236448872e-11	4.23444945904515e-10	SLC4A4	protein_coding	4	71062667	71572087	D7vsD0
ENSG00000131095	4368.46718749094	4.91701486606303	0.639439148825549	6.77471010966343	1.24655952856818e-11	7.91260586089365e-09	GFAP	protein_coding	17	44903159	44916937	D40vsD30
ENSG00000143199	47.245153141936	3.0811762703059	0.368583409068549	6.77235113922795	1.26706151507142e-11	4.34302015670879e-10	ADCY10	protein_coding	1	167809388	167914215	D7vsD0
ENSG00000196684	28.3708243958113	-3.14969373403536	0.378706996965148	-6.77223752026791	1.26805727863574e-11	4.34302015670879e-10	HSH2D	protein_coding	19	16134028	16158575	D7vsD0
ENSG00000140488	89.9879694100414	3.43771058927182	0.421313196065445	6.7709974810015	1.27897501659522e-11	1.46130569496103e-09	CELF6	protein_coding	15	72284727	72320157	D30vsD14
ENSG00000115844	403.333702255144	5.70364781082033	0.75605407890811	6.77021386910928	1.28592162677988e-11	4.39892998171743e-10	DLX2	protein_coding	2	172099438	172102900	D7vsD0
ENSG00000168918	557.916944053627	-3.27247737203176	0.396974414708375	-6.76990071011511	1.28870806108703e-11	1.46656004210717e-09	INPP5D	protein_coding	2	233059967	233207903	D30vsD14
ENSG00000080823	579.972987438244	2.46589354038619	0.277853360047407	6.76937482442276	1.2934006105583e-11	4.4192218947353e-10	MOK	protein_coding	14	102224500	102305190	D7vsD0
ENSG00000256713	35.8910598148314	-3.40754155234641	0.417005953427028	-6.76858814400674	1.30045152606416e-11	4.43800446720392e-10	PGA5	protein_coding	11	61241042	61251448	D7vsD0
ENSG00000178403	117.884056217752	6.41166968793374	0.861061545327995	6.76684462283617	1.31621293612619e-11	4.48643273359289e-10	NEUROG2	protein_coding	4	112513516	112516180	D7vsD0
ENSG00000147676	1674.89038588813	-4.1459615159698	0.526505192049433	-6.76339297264795	1.34796961785352e-11	1.52791286366539e-09	MAL2	protein_coding	8	119165034	119245673	D30vsD14
ENSG00000134709	1101.659747095	-2.93458060968985	0.347782066215996	-6.75589927696443	1.41952011582841e-11	1.60265504302461e-09	HOOK1	protein_coding	1	59814786	59876370	D30vsD14
ENSG00000075643	170.185034343351	3.09546599039399	0.371616204173732	6.7555342372001	1.4230989656833e-11	8.83682583821255e-09	MOCOS	protein_coding	18	36187497	36272157	D40vsD30
ENSG00000145362	3961.02346316504	3.20747733806656	0.38829071462433	6.75390175272103	1.43921226708001e-11	1.61849051956195e-09	ANK2	protein_coding	4	112818109	113383740	D30vsD14
ENSG00000121316	278.975507781824	-3.09294211223331	0.371394181436858	-6.75277706971748	1.4504171722169e-11	1.62467259319593e-09	PLBD1	protein_coding	12	14503661	14567883	D30vsD14
ENSG00000070731	130.783413020791	-3.45777563404766	0.425457005442237	-6.75221138046977	1.45608522566222e-11	1.62467259319593e-09	ST6GALNAC2	protein_coding	17	76565379	76586956	D30vsD14
ENSG00000081277	19.1727309300537	-5.97456479001225	0.798367966890259	-6.75072775152198	1.47105404291026e-11	5.00824644597003e-10	PKP1	protein_coding	1	201283452	201332993	D7vsD0
ENSG00000105641	30.8863219236839	-4.10652201649159	0.521679209294621	-6.75035913593942	1.47479643712179e-11	5.01501017023176e-10	SLC5A5	protein_coding	19	17871945	17895174	D7vsD0
ENSG00000170396	125.218562807912	4.16874891272442	0.530974965543943	6.7493745379373	1.48483840873944e-11	1.65030833880286e-09	ZNF804A	protein_coding	2	184598529	184939492	D30vsD14
ENSG00000183379	46.0725114515167	-3.23513957005997	0.392657925042763	-6.74923234968798	1.48629411737898e-11	5.04809811757588e-10	SYNDIG1L	protein_coding	14	74405894	74426210	D7vsD0
ENSG00000105991	1792.88862030232	-2.82762189178662	0.332525248310444	-6.74421537366366	1.53856174957338e-11	1.70339061297728e-09	HOXA1	protein_coding	7	27093313	27095996	D30vsD14
ENSG00000260918	162.33706842008	-3.93639773588538	0.49693715270473	-6.74410781654056	1.53970177855712e-11	1.30688020658743e-08	AC107398.3	lncRNA	4	47431960	47438959	D14vsD7
ENSG00000153993	2610.1372068687	-3.38802677816331	0.41578906379464	-6.74146345404539	1.56799178399485e-11	1.72927093892003e-09	SEMA3D	protein_coding	7	84995553	85186855	D30vsD14
ENSG00000262211	1228.29592565038	2.71599983325053	0.316314957576351	6.73695562669103	1.61739546623004e-11	5.48685084292099e-10	AC008914.1	lncRNA	5	55936143	55941727	D7vsD0
ENSG00000285278	294.562003779973	3.52829328526142	0.436945250597122	6.73606883525834	1.62729217389996e-11	5.51387587844346e-10	AL138885.3	lncRNA	6	10404502	10407928	D7vsD0
ENSG00000053328	147.472382419156	4.90887520354283	0.641968505339872	6.73533852140251	1.63548707986504e-11	5.535077363657e-10	METTL24	protein_coding	6	110245928	110358272	D7vsD0
ENSG00000133835	5917.46228424118	-1.2866263715157	0.104210976006008	-6.73274925930303	1.66486832150647e-11	5.62784600420246e-10	HSD17B4	protein_coding	5	119452473	119637199	D7vsD0
ENSG00000257671	247.688718691631	-4.90931591448439	0.642285844271145	-6.73269690287438	1.66546772762538e-11	1.82970846814967e-09	KRT7-AS	lncRNA	12	52245048	52247448	D30vsD14
ENSG00000185002	191.302856280436	5.683199289217	0.757323514538112	6.73186450882403	1.67502588405767e-11	5.65548928513279e-10	RFX6	protein_coding	6	116877212	116932161	D7vsD0
ENSG00000075643	170.185034343351	-3.00444776032118	0.359454588530043	-6.73088572944718	1.68633367468654e-11	5.67918986981477e-10	MOCOS	protein_coding	18	36187497	36272157	D7vsD0
ENSG00000122691	309.40409329335	4.8768363103455	0.637644320307169	6.73076850786974	1.68769293210401e-11	5.67918986981477e-10	TWIST1	protein_coding	7	19020991	19117636	D7vsD0
ENSG00000236886	1114.80093782877	4.11869699229263	0.525008599505887	6.73074116427498	1.6880101524551e-11	5.67918986981477e-10	AC007563.2	lncRNA	2	216694464	216994079	D7vsD0
ENSG00000277268	94.3304998329892	-5.90701096081109	0.790748392837986	-6.73034685750098	1.69259110775704e-11	1.02866324259515e-08	LHX1-DT	lncRNA	17	36861674	36936670	D40vsD30
ENSG00000165475	214.294496416258	2.15276463921988	0.232941705767641	6.73028745133222	1.69328232782427e-11	5.69022546023206e-10	CRYL1	protein_coding	13	20403666	20525873	D7vsD0
ENSG00000279300	38.5848258863612	3.95327555645836	0.500472921814323	6.73018540992714	1.69447027513357e-11	1.85443865666342e-09	AC008761.3	TEC	19	17622447	17623338	D30vsD14
ENSG00000156453	1706.64201988393	-3.92554556049968	0.496453530452454	-6.7288182188073	1.71046580248033e-11	5.7412156500644e-10	PCDH1	protein_coding	5	141853111	141879246	D7vsD0
ENSG00000159403	1561.48723277918	3.74161732382542	0.469228063498122	6.72725603897741	1.72892364853196e-11	1.02885364784723e-08	C1R	protein_coding	12	7080214	7092540	D40vsD30
ENSG00000237505	29.5317950982744	2.83953059771016	0.335366448658846	6.72258840061723	1.78524358729228e-11	5.98517580133997e-10	PKN2-AS1	lncRNA	1	87620803	88685204	D7vsD0
ENSG00000081985	36.5421919616993	-3.24654978209707	0.395942805199138	-6.72205618374212	1.79177832676039e-11	6.00004174977537e-10	IL12RB2	protein_coding	1	67307364	67397090	D7vsD0
ENSG00000172985	421.512025530238	2.13790455358417	0.231026823500296	6.72175001177808	1.79554821687662e-11	1.95755875064365e-09	SH3RF3	protein_coding	2	109129348	109504632	D30vsD14
ENSG00000136237	668.324049375361	-3.06471300140198	0.368916944173193	-6.7216023567566	1.79736906552975e-11	1.04775612219983e-08	RAPGEF5	protein_coding	7	22118236	22357154	D40vsD30
ENSG00000079150	857.871613353719	2.12960101979564	0.229911042343393	6.71825504356871	1.83913589237155e-11	6.15141424235374e-10	FKBP7	protein_coding	2	178463664	178478600	D7vsD0
ENSG00000244198	274.340364923877	-2.58483212303729	0.297730943074948	-6.71691058505085	1.85617787563161e-11	6.20115378240249e-10	AC004889.1	lncRNA	7	144194858	144280547	D7vsD0
ENSG00000258588	300.988151053449	-2.58752533307189	0.298200734653678	-6.71536015965075	1.87602266084641e-11	2.03751753933144e-09	TRIM6-TRIM34	protein_coding	11	5596725	5644398	D30vsD14
ENSG00000135697	79.5253487931482	3.58712390552207	0.447107544702106	6.71454539538647	1.88653441457494e-11	6.29520666097179e-10	BCO1	protein_coding	16	81238689	81291142	D7vsD0
ENSG00000012124	368.095718057517	6.65124836748999	0.903772250258447	6.71214276135968	1.91786912866789e-11	6.3923003257024e-10	CD22	protein_coding	19	35319261	35347361	D7vsD0
ENSG00000283743	23.8988016443522	-4.01545367905034	0.511142032156472	-6.71135117684903	1.9283040030162e-11	6.41958922402734e-10	Z84466.1	lncRNA	X	47575128	47628742	D7vsD0
ENSG00000139364	1453.81539351885	-4.26290595776674	0.548152555210446	-6.70963935642829	1.95106012169849e-11	6.48778595066304e-10	TMEM132B	protein_coding	12	125186836	125662377	D7vsD0
ENSG00000206549	83.1887994565054	-3.95741477750541	0.50287837424341	-6.70622351295035	1.99725728741469e-11	2.16097186203459e-09	PRSS50	protein_coding	3	46712115	46812574	D30vsD14
ENSG00000197847	96.8571819722254	-2.99192502916177	0.358963517603589	-6.70520794210565	2.0111976123343e-11	6.67998239519964e-10	SLC22A20P	transcribed_unitary_pseudogene	11	65213840	65242757	D7vsD0
ENSG00000068323	1960.04814897825	-1.63683234815956	0.156915176680023	-6.70319066908626	2.03917102652951e-11	6.76502685270486e-10	TFE3	protein_coding	X	49028726	49043410	D7vsD0
ENSG00000182050	398.295248273958	4.56842758922561	0.594496390683108	6.70050760888295	2.07696784424474e-11	1.71105497992044e-08	MGAT4C	protein_coding	12	85955666	86838904	D14vsD7
ENSG00000238142	48.2609016874091	-2.96502986465148	0.355303756252583	-6.69857783028767	2.1045762541429e-11	2.26849494805049e-09	BX284668.5	lncRNA	1	16887577	16889706	D30vsD14
ENSG00000121898	118.089615444384	-4.59334260104521	0.598450807217045	-6.69786480811191	2.11486775527725e-11	7.00801421829923e-10	CPXM2	protein_coding	10	123706207	123940267	D7vsD0
ENSG00000111057	9479.42589776473	-3.28613657223364	0.403292183779391	-6.69771614941889	2.11701963943425e-11	2.27332890905263e-09	KRT18	protein_coding	12	52948871	52952906	D30vsD14
ENSG00000224023	73.6097791011859	2.14401451751418	0.23277987202773	6.69737681326875	2.1219396780356e-11	7.01632615922993e-10	EDRF1-DT	lncRNA	10	125700436	125719566	D7vsD0
ENSG00000129990	174.986823200242	-5.6628882919036	0.758193344823599	-6.6973527617616	2.1222888256458e-11	7.01632615922993e-10	SYT5	protein_coding	19	55171196	55180289	D7vsD0
ENSG00000255404	32.4904843168282	-5.35544671340067	0.71245584869597	-6.69577872387764	2.14526130709286e-11	2.29502786426219e-09	AP001266.1	lncRNA	11	65795946	65797219	D30vsD14
ENSG00000130558	728.113373427709	-3.93744904271519	0.500989063174418	-6.6916611342233	2.2065135414952e-11	7.28634136407733e-10	OLFM1	protein_coding	9	135075422	135121179	D7vsD0
ENSG00000234928	15.4686937810623	3.08253155298364	0.373336526630654	6.68975943908773	2.23537753330607e-11	7.37313208560677e-10	LINC01659	lncRNA	22	23433564	23435071	D7vsD0
ENSG00000149573	456.167322092155	-5.25350216828489	0.697944034478561	-6.6889348395574	2.24800792446205e-11	2.39127991658252e-09	MPZL2	protein_coding	11	118253416	118264536	D30vsD14
ENSG00000225950	95.7027096033011	-3.76167600040357	0.474933402129108	-6.68867674112339	2.25197555510677e-11	2.39127991658252e-09	NTF4	protein_coding	19	49061066	49065054	D30vsD14
ENSG00000135842	1433.10644597723	3.41590486350493	0.423240059045733	6.68865057312318	2.25237820652099e-11	1.28673862182131e-08	FAM129A	protein_coding	1	184790724	184974508	D40vsD30
ENSG00000285219	99.9766121976113	2.61782081784989	0.303957120806237	6.68785390668886	2.26467043952864e-11	7.46113569027636e-10	HULC	lncRNA	6	8435568	9294133	D7vsD0
ENSG00000092051	1071.35529302343	3.67069590897697	0.461466701538766	6.68671411975703	2.28237114760523e-11	2.41457960963688e-09	JPH4	protein_coding	14	23568035	23578790	D30vsD14
ENSG00000115221	686.136727002184	-4.69854194432778	0.615320669854857	-6.68520032863205	2.30608961653244e-11	2.43066951315988e-09	ITGB6	protein_coding	2	160099667	160200313	D30vsD14
ENSG00000170891	74.8517078871548	-4.16194358289909	0.535200022103088	-6.68337712103104	2.33497657443494e-11	7.68390217421194e-10	CYTL1	protein_coding	4	5014586	5019458	D7vsD0
ENSG00000284180	2858.27662538936	4.42921932094231	0.575314988633571	6.68193841094372	2.35802132417215e-11	1.88709077971605e-08	MIR3606	miRNA	2	188995630	188995692	D14vsD7
ENSG00000168398	1807.46649611098	4.96859820102578	0.656060472051834	6.68169839179007	2.36188747598481e-11	1.31343582303946e-08	BDKRB2	protein_coding	14	96204679	96244166	D40vsD30
ENSG00000154217	736.68910185376	-2.13494405972694	0.232001148267518	-6.68076029494353	2.3770576522665e-11	7.81338029681705e-10	PITPNC1	protein_coding	17	67377281	67697261	D7vsD0
ENSG00000253230	972.034905148739	-5.31086247617838	0.707475172265133	-6.67989868965652	2.39107487739994e-11	1.31343582303946e-08	LINC00599	lncRNA	8	9899871	9906678	D40vsD30
ENSG00000251536	8.47171436751549	-5.58201836590709	0.74811469718993	-6.6794816151546	2.39788918396629e-11	7.87279386790956e-10	AC055717.1	lncRNA	12	129852208	129854944	D7vsD0
ENSG00000101443	198.86571772287	-3.92018844629166	0.499543636140101	-6.67647069245474	2.44764985625431e-11	2.5703922975753e-09	WFDC2	protein_coding	20	45469753	45481532	D30vsD14
ENSG00000125730	262.036124885775	-4.33201656148408	0.561316762696561	-6.67540470995992	2.46550821261485e-11	8.08550821872912e-10	C3	protein_coding	19	6677704	6730562	D7vsD0
ENSG00000168490	103.314125831709	-3.02434718532263	0.365521451366299	-6.67360882980872	2.49588338110356e-11	8.17157544953654e-10	PHYHIP	protein_coding	8	22219703	22232101	D7vsD0
ENSG00000280255	26.0274268837966	6.29783693211881	0.856046119618752	6.67351536464306	2.49747422190358e-11	8.17157544953654e-10	AC004947.2	TEC	7	26538378	26541048	D7vsD0
ENSG00000128422	177.753779978805	5.99366094863901	0.810568442241382	6.67267644134158	2.51179777838367e-11	1.95431821590352e-08	KRT17	protein_coding	17	41619442	41624842	D14vsD7
ENSG00000107738	70.8744665178519	4.12352781405201	0.530511763479695	6.67002705244904	2.55756276599372e-11	8.35860673316301e-10	VSIR	protein_coding	10	71747556	71773520	D7vsD0
ENSG00000130768	385.684529311845	-2.95058506034677	0.354675331768031	-6.66971973651086	2.56292381864659e-11	8.36655496637957e-10	SMPDL3B	protein_coding	1	27935000	27959157	D7vsD0
ENSG00000101160	1009.41041299609	-3.13387107028547	0.382185872418389	-6.66919228111903	2.57215080477382e-11	2.69124232921463e-09	CTSZ	protein_coding	20	58995185	59007254	D30vsD14
ENSG00000120094	4112.96849233395	-5.33675847085229	0.712792269169073	-6.66640012298616	2.62153944845146e-11	1.98457621489528e-08	HOXB1	protein_coding	17	48528526	48531011	D14vsD7
ENSG00000171243	258.46930349009	4.23474641297945	0.547513339823279	6.66604107610872	2.62795736821938e-11	8.56906098924868e-10	SOSTDC1	protein_coding	7	16461481	16530580	D7vsD0
ENSG00000078081	112.309809961951	3.79106443929712	0.481205383970128	6.66256975939435	2.69080524142289e-11	8.76398642143712e-10	LAMP3	protein_coding	3	183122215	183163839	D7vsD0
ENSG00000077616	1319.62287972452	2.79879836344713	0.332450331748999	6.65903490545634	2.75631475463395e-11	8.96712695345833e-10	NAALAD2	protein_coding	11	90131515	90192894	D7vsD0
ENSG00000168505	275.127831969599	5.51981275275829	0.741528962272056	6.65491572660622	2.83462425664147e-11	2.95504406082872e-09	GBX2	protein_coding	2	236165236	236168386	D30vsD14
ENSG00000105605	1567.02517245761	4.04184266861123	0.519798591828772	6.65035019900546	2.92396464410421e-11	3.03709549433428e-09	CACNG7	protein_coding	19	53909335	53943941	D30vsD14
ENSG00000006534	174.034421973312	3.09639205701739	0.377782567364102	6.64771822199232	2.97671468015639e-11	1.60428071932051e-08	ALDH3B1	protein_coding	11	68008578	68029282	D40vsD30
ENSG00000248663	28.4159228869458	-5.25751779246412	0.702973573053772	-6.64679010928723	2.9955371271171e-11	3.10016385865843e-09	LINC00992	lncRNA	5	117415509	117546298	D30vsD14
ENSG00000187260	1048.7540018172	2.55932495764703	0.29707646458178	6.64584776322304	3.01476740223901e-11	9.79679363794712e-10	WDR86	protein_coding	7	151375909	151410727	D7vsD0
ENSG00000206530	815.588878312568	2.4269605458873	0.277194021319658	6.64502263475288	3.03170481959662e-11	9.84063823488158e-10	CFAP44	protein_coding	3	113286930	113441610	D7vsD0
ENSG00000224063	725.356353758908	3.41374750747848	0.425995246892725	6.64032645460672	3.12989156087e-11	1.01478118665937e-09	AC007319.1	lncRNA	2	187003220	187556288	D7vsD0
ENSG00000139679	594.464742102934	2.47810192619168	0.285208442889602	6.63760829452183	3.18813720104858e-11	1.03064264242319e-09	LPAR6	protein_coding	13	48389567	48444704	D7vsD0
ENSG00000102359	1571.03188235434	4.08232121584401	0.526913529019347	6.63737221238744	3.19324582882132e-11	1.03064264242319e-09	SRPX2	protein_coding	X	100644195	100675788	D7vsD0
ENSG00000254258	60.3683837058922	-4.40775786699568	0.576675047537354	-6.62896354423599	3.38052050395321e-11	1.08985539136478e-09	AC087354.1	lncRNA	8	139460062	139463016	D7vsD0
ENSG00000162595	201.607721884693	4.15815128061824	0.539263403040061	6.62598511316519	3.44939935797507e-11	1.1108077030575e-09	DIRAS3	protein_coding	1	68045896	68051631	D7vsD0
ENSG00000008517	221.065754014052	4.22464104139543	0.549315924430105	6.62577012521788	3.45442395033981e-11	2.54627407497416e-08	IL32	protein_coding	16	3065297	3082192	D14vsD7
ENSG00000174844	25.0163321634083	3.30930839780571	0.411216956304209	6.62499042425267	3.47270690257266e-11	1.11705405366087e-09	DNAH12	protein_coding	3	57293699	57544344	D7vsD0
ENSG00000285212	145.248078696484	-2.92322777719017	0.353023224053239	-6.62343896343076	3.50936871824958e-11	1.85632607533483e-08	AL009178.3	lncRNA	6	167796647	167825145	D40vsD30
ENSG00000077327	31.2158652058127	3.90160483042177	0.500774906660951	6.62294533193788	3.52111271255459e-11	1.13135054579763e-09	SPAG6	protein_coding	10	22345445	22454224	D7vsD0
ENSG00000203804	307.282405845625	3.20781462929479	0.39609366241718	6.62170309236694	3.55083729206665e-11	1.13961928551227e-09	ADAMTSL4-AS1	lncRNA	1	150560202	150574552	D7vsD0
ENSG00000110492	8581.68547659366	-2.32165823166002	0.26228311090919	-6.62131170261017	3.56025332098496e-11	3.67130237763951e-09	MDK	protein_coding	11	46380756	46383837	D30vsD14
ENSG00000225913	16.8067352255181	-3.12205034712113	0.383210079339268	-6.62052092026265	3.57935252910787e-11	1.14748176926417e-09	AL138767.3	lncRNA	10	87607985	87659279	D7vsD0
ENSG00000050344	1430.93745674751	-2.65535276466882	0.312812192400657	-6.61851684481999	3.62820571265065e-11	1.16183932708692e-09	NFE2L3	protein_coding	7	26152198	26187137	D7vsD0
ENSG00000237838	36.3427282917363	6.0970438220933	0.833400294377343	6.61392113643481	3.74271184218989e-11	1.19716484949958e-09	AC092422.1	lncRNA	3	24687919	25174305	D7vsD0
ENSG00000227755	10.7678858578344	3.55151603199497	0.448719503459537	6.61106996491958	3.81552090276e-11	1.21908880387513e-09	AP000344.1	transcribed_processed_pseudogene	22	23446598	23460833	D7vsD0
ENSG00000143375	1582.13404810102	-3.01065950524265	0.366923064796565	-6.61081228727751	3.8221689793448e-11	3.92720988223039e-09	CGN	protein_coding	1	151510510	151538692	D30vsD14
ENSG00000255434	46.7587847206363	3.76807294927257	0.481611908348021	6.60920731837972	3.86383303714071e-11	3.95578949365187e-09	AP001922.6	lncRNA	11	75596144	75597270	D30vsD14
ENSG00000277855	17.2392114704834	4.04102008735175	0.523031819059679	6.60766699350162	3.90423673939357e-11	1.24604042708422e-09	AC097634.3	lncRNA	3	71581721	71628558	D7vsD0
ENSG00000270099	31.8032226606323	3.74915043141905	0.478924905978624	6.60677778900118	3.92774905086034e-11	4.00686513888481e-09	AL365273.2	protein_coding	10	95860548	95924844	D30vsD14
ENSG00000267110	157.229937933978	-3.12937032711388	0.385121548001734	-6.60666831112349	3.93065342284052e-11	1.25307125412965e-09	AC010327.2	protein_coding	19	55154757	55160671	D7vsD0
ENSG00000274864	744.477307074115	-2.64971376818519	0.312714622545508	-6.60254947906927	4.04146321085596e-11	2.90259960348912e-08	RF01977	misc_RNA	7	27099778	27099836	D14vsD7
ENSG00000104112	800.876347527081	-5.10797197524566	0.685251976450585	-6.60045082784496	4.0990933229473e-11	1.30531217030844e-09	SCG3	protein_coding	15	51681492	51721026	D7vsD0
ENSG00000227920	10.3614021431256	4.20250257005732	0.548259793119163	6.59815404204018	4.16308598225287e-11	1.32421367480034e-09	AL353597.1	lncRNA	6	37545145	37550860	D7vsD0
ENSG00000011422	801.833255182078	2.69109453681228	0.319324517077951	6.59546769563629	4.23917338315555e-11	2.20159542757191e-08	PLAUR	protein_coding	19	43646095	43670547	D40vsD30
ENSG00000070193	44.7054054366278	4.84020140104774	0.645537997017894	6.59171330069636	4.34779592194262e-11	1.38142872874715e-09	FGF10	protein_coding	5	44303544	44389706	D7vsD0
ENSG00000182040	28.1046595160213	-4.40166046064725	0.579204754295398	-6.58948399912603	4.41357793971377e-11	4.48645694910975e-09	USH1G	protein_coding	17	74916083	74923256	D30vsD14
ENSG00000262294	18.0890116522134	3.81792251957666	0.490885480181605	6.58589966519406	4.52139093402094e-11	1.43498900710416e-09	AC129507.2	lncRNA	17	352638	357581	D7vsD0
ENSG00000164929	995.829480630682	3.86351818292174	0.497950186380664	6.58402842812763	4.57869518722008e-11	1.45129379755452e-09	BAALC	protein_coding	8	103140713	103230305	D7vsD0
ENSG00000172458	143.938230522943	1.82101849131985	0.187733736393271	6.58389118048871	4.58292607966035e-11	1.45129379755452e-09	IL17D	protein_coding	13	20702127	20723098	D7vsD0
ENSG00000232959	140.886928936043	2.04781929619026	0.222282734660206	6.58089481590377	4.67625326698269e-11	1.4792081762801e-09	AL356475.1	lncRNA	1	170024077	170024683	D7vsD0
ENSG00000228038	27.9442145539157	-3.69819799769664	0.473089466553002	-6.58056925338002	4.68650479788466e-11	1.48081109565019e-09	VN1R51P	processed_pseudogene	9	97093694	97094638	D7vsD0
ENSG00000187559	39.4333128730625	-3.68953747072626	0.472012148027586	-6.57724061488522	4.79258893057113e-11	3.35601039863243e-08	FOXD4L3	protein_coding	9	68302867	68304905	D14vsD7
ENSG00000237234	379.2765538295	3.64975402772486	0.466118715756893	6.57505035546202	4.86367052171966e-11	4.92644981497874e-09	Z99289.1	lncRNA	6	112154765	112166476	D30vsD14
ENSG00000231201	28.7675338902059	3.83116450865761	0.493767044712416	6.57428344685957	4.88880236320871e-11	1.54285501253169e-09	AF127577.2	lncRNA	21	14971470	14992854	D7vsD0
ENSG00000178248	11.3188046580733	4.70224514842224	0.626279326838872	6.57413548871863	4.89366559779341e-11	1.54285501253169e-09	FAM230I	lncRNA	22	23462086	23486980	D7vsD0
ENSG00000128274	125.423110761399	4.36079850999464	0.574560436422345	6.57162984194608	4.97674604135866e-11	2.53849596295301e-08	A4GALT	protein_coding	22	42692121	42721298	D40vsD30
ENSG00000122642	3831.86664934945	2.109420429329	0.231974252009878	6.57150703632438	4.98085322002408e-11	1.56861181231276e-09	FKBP9	protein_coding	7	32957404	33006930	D7vsD0
ENSG00000176641	1206.06861888406	2.88960192202431	0.350772177188594	6.5700818705049	5.02876045500882e-11	3.4355019596292e-08	RNF152	protein_coding	18	61808067	61894247	D14vsD7
ENSG00000245532	21236.1874985779	3.36743805210113	0.423737518738921	6.56641890097885	5.15396964135176e-11	1.62134348937854e-09	NEAT1	lncRNA	11	65422774	65445540	D7vsD0
ENSG00000108309	332.438684098086	4.06229933059015	0.529581622254115	6.56612537985995	5.16413386656858e-11	5.21230811889276e-09	RUNDC3A	protein_coding	17	44308413	44318670	D30vsD14
ENSG00000188086	31.3046762922395	-4.49763538779149	0.596042411057954	-6.56435735981723	5.22577400969057e-11	5.25595101453527e-09	PRSS45P	protein_coding	3	46742350	46750745	D30vsD14
ENSG00000164796	82.7405026501789	4.0557212965834	0.528952220643929	6.56150245925475	5.32682967154602e-11	5.3291079289821e-09	CSMD3	protein_coding	8	112222928	113436939	D30vsD14
ENSG00000122584	103.579949594757	6.50320298653244	0.901993088424148	6.56125092584911	5.3358243512424e-11	5.3291079289821e-09	NXPH1	protein_coding	7	8433609	8752961	D30vsD14
ENSG00000148848	2937.98493591595	3.30449627978143	0.414547695208584	6.56015293587167	5.37526208566511e-11	1.68909775814014e-09	ADAM12	protein_coding	10	126012381	126388455	D7vsD0
ENSG00000164430	73.5037986638062	-2.73704770230098	0.328139072642775	-6.55834029446345	5.44099353337866e-11	1.70787405810361e-09	CGAS	protein_coding	6	73413515	73452297	D7vsD0
ENSG00000263146	68.8630343444765	4.68904545778665	0.625889721934178	6.55713828484669	5.48501466312437e-11	5.45902295600991e-09	LINC01896	lncRNA	18	78976555	78979074	D30vsD14
ENSG00000276203	124.722319727598	3.73089605194986	0.480293943056574	6.54993904759548	5.75605721241901e-11	1.80478614945704e-09	ANKRD20A3	protein_coding	9	66106815	66179474	D7vsD0
ENSG00000227733	191.56074016284	-2.54916350586426	0.299887132844976	-6.54967583047191	5.7662113373955e-11	3.84153570540978e-08	AC239809.3	lncRNA	1	148159213	148255012	D14vsD7
ENSG00000112139	995.090842835378	2.72996512952582	0.327651264397476	6.5464881799563	5.89058090994104e-11	1.84494027534601e-09	MDGA1	protein_coding	6	37630679	37699306	D7vsD0
ENSG00000175426	295.766842851944	4.22324566550477	0.55576960334687	6.54631999230453	5.8972152987153e-11	5.84137362696712e-09	PCSK1	protein_coding	5	96390333	96434143	D30vsD14
ENSG00000185386	408.95377690574	2.7490340685279	0.330572837347927	6.54631543804144	5.89739504936168e-11	3.84153570540978e-08	MAPK11	protein_coding	22	50263713	50270767	D14vsD7
ENSG00000078081	112.309809961951	-3.7234901140633	0.479452013185888	-6.5459942345606	5.91008604604922e-11	5.84137362696712e-09	LAMP3	protein_coding	3	183122215	183163839	D30vsD14
ENSG00000257084	11.2785753903034	-4.98528307838784	0.67240952152937	-6.54405230369071	5.98738413395691e-11	5.89736691042569e-09	MIR200CHG	lncRNA	12	6963246	6964447	D30vsD14
ENSG00000244479	325.315584475545	-2.81152483385561	0.340305741932638	-6.54271897150752	6.04102875352627e-11	5.92975757098709e-09	OR2A1-AS1	lncRNA	7	144300395	144356181	D30vsD14
ENSG00000141750	86.3244175090177	-3.98706008422434	0.520201238006637	-6.5398923256329	6.15631401525603e-11	1.92605644613114e-09	STAC2	protein_coding	17	39210541	39225945	D7vsD0
ENSG00000230461	73.2395826938399	3.20918893222102	0.401549288028255	6.53516021683588	6.35414828886143e-11	1.98577562060217e-09	PROX1-AS1	lncRNA	1	213817751	213988508	D7vsD0
ENSG00000168243	974.067573672484	-3.33925300439493	0.421515914987215	-6.53416136014336	6.39669517333732e-11	1.99688744187112e-09	GNG4	protein_coding	1	235547685	235650754	D7vsD0
ENSG00000101076	54.7828680890281	5.46054558199355	0.746450259083066	6.53164162335832	6.50526670040171e-11	2.02856373395496e-09	HNF4A	protein_coding	20	44355700	44434596	D7vsD0
ENSG00000104783	58.0699003050973	4.10239023397125	0.538559095889351	6.53111285431508	6.52827827433649e-11	3.27146913382715e-08	KCNN4	protein_coding	19	43766533	43781257	D40vsD30
ENSG00000154133	29.7606220956135	3.68043699328622	0.474082104084847	6.52932681199083	6.60659544331031e-11	6.46269836447657e-09	ROBO4	protein_coding	11	124883691	124898500	D30vsD14
ENSG00000166816	52.3632467507864	-3.91328663695946	0.509878289693068	-6.52761002819516	6.68274143795108e-11	2.08163387604836e-09	LDHD	protein_coding	16	75111860	75116771	D7vsD0
ENSG00000184144	3249.48277998751	-5.11680608479101	0.69428921382807	-6.52725981411148	6.6983798611903e-11	3.28570925623675e-08	CNTN2	protein_coding	1	205042937	205078289	D40vsD30
ENSG00000081189	628.263893739995	2.94536860115465	0.36163035039907	6.52702019769612	6.70910028337667e-11	2.08756797924152e-09	MEF2C	protein_coding	5	88717117	88904257	D7vsD0
ENSG00000272701	514.843057522609	-2.42341855167868	0.281706062203343	-6.52601700261478	6.75416564350793e-11	6.58450469082459e-09	MESTIT1	lncRNA	7	130486042	130491033	D30vsD14
ENSG00000122548	20.3877504226567	-4.47864347915512	0.596699935750898	-6.52529562326044	6.78675417021314e-11	3.28570925623675e-08	KIAA0087	lncRNA	7	26533121	26538788	D40vsD30
ENSG00000128606	1801.28869355916	2.86817419609658	0.35004612558869	6.52249526332239	6.91472474219856e-11	6.71810195701223e-09	LRRC17	protein_coding	7	102913000	102945111	D30vsD14
ENSG00000258376	32.7222604558034	-4.25130789113729	0.562164952913562	-6.52176531485237	6.94846772579334e-11	2.15969567050665e-09	AC004846.1	lncRNA	14	73242651	73245979	D7vsD0
ENSG00000224273	9.88296557094754	-2.73329331756911	0.329473977891994	-6.52037326684826	7.01326423437673e-11	2.17746608250801e-09	AC005077.2	transcribed_unprocessed_pseudogene	7	76108434	76132187	D7vsD0
ENSG00000184792	193.528525700597	-1.90217004331924	0.202088718695863	-6.51778115977639	7.13549900168209e-11	2.21301187279096e-09	OSBP2	protein_coding	22	30693782	30907824	D7vsD0
ENSG00000059804	20984.0382426091	-2.93345442560501	0.360325710626155	-6.51758771674657	7.14470419013335e-11	6.91762134116687e-09	SLC2A3	protein_coding	12	7919230	7936187	D30vsD14
ENSG00000245864	75.011877734424	3.91875890235378	0.51153044170875	6.51722484241109	7.16200328021013e-11	2.21882279496662e-09	MEF2C-AS2	lncRNA	5	88676033	88779088	D7vsD0
ENSG00000167183	29.4194310952797	-4.12750096309952	0.543571110037876	-6.51708837662966	7.16851952452525e-11	6.91762134116687e-09	PRR15L	protein_coding	17	47951967	47957883	D30vsD14
ENSG00000149256	3183.12031927514	2.50318566886599	0.294461583635048	6.51421365458444	7.30714291781171e-11	2.2613351062229e-09	TENM4	protein_coding	11	78652831	79440948	D7vsD0
ENSG00000143858	730.696273844522	-3.4785535587858	0.444247611171359	-6.51338011960558	7.34782514485293e-11	2.27146404153224e-09	SYT2	protein_coding	1	202590596	202710454	D7vsD0
ENSG00000128683	306.694987902917	5.01628084310264	0.680367198437638	6.51307243100258	7.36289836305958e-11	7.08127369839844e-09	GAD1	protein_coding	2	170813213	170861151	D30vsD14
ENSG00000156564	21.8001118986803	-4.42010119805769	0.588841954250568	-6.51295508136594	7.36865511344812e-11	2.27544069903278e-09	LRFN2	protein_coding	6	40391586	40587465	D7vsD0
ENSG00000198732	1123.18862123847	3.96411290066775	0.518843616247922	6.51277725088765	7.37738722596569e-11	2.2756769840441e-09	SMOC1	protein_coding	14	69854131	70032366	D7vsD0
ENSG00000214145	35.3585591780237	3.78960640240023	0.492090090955504	6.51223518071206	7.40406729373816e-11	2.2814431302949e-09	LINC00887	lncRNA	3	194296191	194322871	D7vsD0
ENSG00000118271	47.3004388306194	8.09906003306072	1.15410484353175	6.51072567208579	7.47886177586923e-11	2.30200654920182e-09	TTR	protein_coding	18	31557010	31599021	D7vsD0
ENSG00000091513	145.295694668883	3.16498805717689	0.396281972057809	6.51048556102502	7.49082692652965e-11	2.30320753852953e-09	TF	protein_coding	3	133746040	133796641	D7vsD0
ENSG00000133636	284.380134490471	-4.80032930884031	0.647516432999557	-6.5099958765729	7.51528679871605e-11	2.30824357116694e-09	NTS	protein_coding	12	85874295	85882992	D7vsD0
ENSG00000089116	514.577694394947	-6.78379944675925	0.952271822119391	-6.5094853200246	7.54087240436555e-11	3.58995798930496e-08	LHX5	protein_coding	12	113462033	113472280	D40vsD30
ENSG00000138944	343.756987317015	-2.77589790342476	0.336583402630891	-6.50922739000108	7.55383046126609e-11	2.31758983131691e-09	SHISAL1	protein_coding	22	44243665	44312951	D7vsD0
ENSG00000076716	7439.07714575004	-3.58783843655679	0.461339052295466	-6.50896216484534	7.56717772248125e-11	2.31919382473127e-09	GPC4	protein_coding	X	133300103	133415489	D7vsD0
ENSG00000106479	728.28362350897	2.1156048442877	0.235179008356032	6.50825452061839	7.60290235501795e-11	2.32764526118685e-09	ZNF862	protein_coding	7	149838375	149867479	D7vsD0
ENSG00000225932	98.0433965743089	-3.35421065340688	0.425633065730626	-6.50609850682853	7.7127660692888e-11	7.39286744977064e-09	CTAGE4	protein_coding	7	144183466	144186053	D30vsD14
ENSG00000267078	39.4911841408656	-4.25484471445222	0.564125573269777	-6.50536846465072	7.75031738909442e-11	7.4040155820098e-09	AC015802.1	lncRNA	17	76569792	76571240	D30vsD14
ENSG00000166780	1573.65024908341	2.08354391030657	0.23052818970848	6.50048010267894	8.00640789786724e-11	7.62316783982266e-09	BMERB1	protein_coding	16	15434475	15625028	D30vsD14
ENSG00000174718	4196.36521177599	-1.69722567417553	0.171138945210524	-6.49896300814137	8.08755434358082e-11	5.14846357190224e-08	RESF1	protein_coding	12	31959370	31993107	D14vsD7
ENSG00000253595	22.110153509297	-6.00749715757524	0.834543708464503	-6.4975592081956	8.16335690979995e-11	7.74678162031647e-09	LINC01300	lncRNA	8	141340505	141344621	D30vsD14
ENSG00000261439	49.9878910747983	5.19631140515638	0.709837460791602	6.49629198213053	8.23238107365189e-11	7.78641499959578e-09	DKFZP434H168	lncRNA	16	56192614	56194518	D30vsD14
ENSG00000129991	180.659656386301	-3.98772147773964	0.524104035585007	-6.49245425851666	8.4449163982971e-11	2.5826615845927e-09	TNNI3	protein_coding	19	55151767	55157773	D7vsD0
ENSG00000002726	37.4339203491571	-4.73120186895038	0.638690869098512	-6.4917193427277	8.48622417266825e-11	8.00001674152132e-09	AOC1	protein_coding	7	150824627	150861504	D30vsD14
ENSG00000241484	582.121413647167	-3.37629376319338	0.430030346510087	-6.49092275893116	8.53122128495245e-11	8.01598042050598e-09	ARHGAP8	protein_coding	22	44752558	44862788	D30vsD14
ENSG00000279757	10.4089438143276	4.81131418283114	0.651261865496319	6.48942369688776	8.61653317746979e-11	2.63232784685826e-09	AC132068.1	TEC	16	72973374	72973832	D7vsD0
ENSG00000268287	39.4503195436084	-3.75500954992544	0.488721045138402	-6.48633731135462	8.79481488719911e-11	8.23656040780181e-09	AC008687.3	lncRNA	19	49064259	49064856	D30vsD14
ENSG00000174099	960.371263367017	2.77054533399415	0.336958267192903	6.48610094122712	8.80861627459574e-11	2.68813371012343e-09	MSRB3	protein_coding	12	65278643	65491430	D7vsD0
ENSG00000113763	114.532300397279	-3.66098548629859	0.474276495657807	-6.48563762796698	8.83573007893084e-11	2.69353035191655e-09	UNC5A	protein_coding	5	176810519	176880898	D7vsD0
ENSG00000243930	7.62616377915709	5.35132402647696	0.735019470127892	6.48462281638285	8.89540383916004e-11	2.70883065311053e-09	RPS12P21	processed_pseudogene	11	112218326	112218720	D7vsD0
ENSG00000102452	198.312540086295	3.08646114453809	0.385885707885839	6.48238867990966	9.02816936376581e-11	8.42747155903943e-09	NALCN	protein_coding	13	101053776	101416508	D30vsD14
ENSG00000205930	45.2740793491364	2.40284038113229	0.280445357520694	6.48197708531565	9.05283919498091e-11	2.75383704755522e-09	C21orf62-AS1	lncRNA	21	32772100	32955437	D7vsD0
ENSG00000232104	79.1163295990861	2.31580069308504	0.26710898315457	6.47975471526339	9.18718483964428e-11	2.79173135914467e-09	RFX3-AS1	lncRNA	9	3526723	3691814	D7vsD0
ENSG00000164082	146.750646385975	-3.58726804256414	0.463397885354664	-6.47881256572057	9.24472577837218e-11	4.32895651038398e-08	GRM2	protein_coding	3	51707068	51718613	D40vsD30
ENSG00000277968	24.2023638187446	-4.38745335900022	0.586906781541071	-6.47880290123062	9.2453178503344e-11	2.80641082972319e-09	RF02038	misc_RNA	5	142317830	142317920	D7vsD0
ENSG00000162728	50.3812492490372	4.63003565192318	0.624703665528214	6.47512712848087	9.47321472105095e-11	8.81410114957979e-09	KCNJ9	protein_coding	1	160081538	160090563	D30vsD14
ENSG00000167702	776.799273020187	-2.97752046539505	0.369592546732498	-6.47340019853457	9.58217136016814e-11	2.90557476360767e-09	KIFC2	protein_coding	8	144466043	144474202	D7vsD0
ENSG00000132622	79.8294480707715	-3.69652431858764	0.48068234316364	-6.47314044886474	9.59866530812865e-11	2.90748966979201e-09	HSPA12B	protein_coding	20	3732685	3753111	D7vsD0
ENSG00000162777	57.3393909982637	-3.77071233054687	0.492279184209294	-6.47135290854072	9.71292823096111e-11	9.00090291647331e-09	DENND2D	protein_coding	1	111185969	111204535	D30vsD14
ENSG00000151490	455.834279375046	3.26761310937437	0.414560637932002	6.47097882412654	9.73700812627872e-11	9.00090291647331e-09	PTPRO	protein_coding	12	15322508	15598331	D30vsD14
ENSG00000057704	302.065268832152	2.34401946298152	0.271906326451065	6.46921123881278	9.85157967612496e-11	2.98093773166137e-09	TMCC3	protein_coding	12	94567122	94650557	D7vsD0
ENSG00000165091	18.0109010534405	-4.25843037616075	0.56797431292958	-6.46759948916246	9.95719837651396e-11	3.0097080891719e-09	TMC1	protein_coding	9	72521608	72838291	D7vsD0
ENSG00000249776	7.48760492580262	5.94713057559057	0.829123418010369	6.46722847179732	9.98166761351215e-11	3.0139149441053e-09	AC124854.1	lncRNA	5	92410256	92660863	D7vsD0
ENSG00000127377	73.1161097664427	-3.01872287642404	0.376354306263911	-6.46657374691346	1.00249913323445e-10	6.24000016042153e-08	CRYGN	protein_coding	7	151428835	151440813	D14vsD7
ENSG00000170959	308.230831980854	3.99963850776886	0.528060048207531	6.46638297928362	1.00376491412905e-10	3.02761784658734e-09	DCDC1	protein_coding	11	30830369	31369810	D7vsD0
ENSG00000241720	55.6025575428493	2.68126520496555	0.32444451283848	6.46109002314717	1.03951452222172e-10	3.13214059206132e-09	AL158847.1	lncRNA	1	109725820	109775252	D7vsD0
ENSG00000064042	3494.21347765771	3.04374003737507	0.380573727232954	6.46061422907958	1.04278843132176e-10	3.13869428369596e-09	LIMCH1	protein_coding	4	41359607	41700044	D7vsD0
ENSG00000225556	12.8913032429822	-3.56508522661793	0.461298486579155	-6.46021028318847	1.04557586753051e-10	3.14377148212015e-09	C2CD4D	protein_coding	1	151837819	151840557	D7vsD0
ENSG00000164330	686.109044000163	3.60890597069991	0.468136543688249	6.45945293412867	1.05082161279454e-10	9.68247372511721e-09	EBF1	protein_coding	5	158695916	159099916	D30vsD14
ENSG00000262874	77.1062630622712	-3.85255920959482	0.506203237836901	-6.45503419448224	1.08194470220666e-10	3.2497022580264e-09	C19orf84	protein_coding	19	51388289	51390591	D7vsD0
ENSG00000276707	83.7901980553651	-5.8808057273061	0.82041793909875	-6.45500966632163	1.08211995463588e-10	4.96509426001701e-08	AC243773.1	lncRNA	17	36940049	36943456	D40vsD30
ENSG00000123609	116.119430383961	2.87372939315796	0.354724759261239	6.45212755355601	1.10290686270492e-10	4.96509426001701e-08	NMI	protein_coding	2	151270465	151290057	D40vsD30
ENSG00000115107	644.37068017336	-3.45574432587031	0.44500094420367	-6.45109715667573	1.11043279301882e-10	3.33176494745689e-09	STEAP3	protein_coding	2	119223831	119265652	D7vsD0
ENSG00000133321	153.231025346907	5.06145525348063	0.693935917615561	6.45081936220021	1.11247035653651e-10	4.96509426001701e-08	PLAAT4	protein_coding	11	63536808	63546462	D40vsD30
ENSG00000235241	44.4622566439426	-3.03482629316411	0.379790969438594	-6.45045956934005	1.1151147936631e-10	1.02418453267501e-08	BX284668.4	processed_pseudogene	1	16889095	16889602	D30vsD14
ENSG00000185670	427.782517768557	-1.6836861224586	0.170331842199044	-6.45026853625357	1.11652136180265e-10	3.34651796207039e-09	ZBTB3	protein_coding	11	62748319	62754160	D7vsD0
ENSG00000099337	342.009565981981	-3.19820114334429	0.405157091577167	-6.4498467327125	1.11963322771591e-10	3.35232741262863e-09	KCNK6	protein_coding	19	38319845	38332076	D7vsD0
ENSG00000167779	457.97270352076	4.29199907071842	0.574767560974055	6.44956208808337	1.12173798978934e-10	3.35511245448616e-09	IGFBP6	protein_coding	12	53097436	53102345	D7vsD0
ENSG00000165092	734.653173025733	4.96956195990006	0.679885248722208	6.44897351154553	1.12610240532069e-10	3.36464321188076e-09	ALDH1A1	protein_coding	9	72900671	73080442	D7vsD0
ENSG00000185008	2582.21482808523	3.21038498372471	0.407318418586667	6.44553465771178	1.15193598486199e-10	3.43823400957135e-09	ROBO2	protein_coding	3	75906695	77649964	D7vsD0
ENSG00000267477	234.278640392771	3.82976976212457	0.503417559025267	6.44548388102948	1.15232173966806e-10	1.05496532602175e-08	AC008481.3	protein_coding	19	11466240	11505698	D30vsD14
ENSG00000134897	1413.79895984117	1.48384533954406	0.139473826507232	6.44454491608464	1.15947793623985e-10	3.45713233515189e-09	BIVM	protein_coding	13	102799119	102841533	D7vsD0
ENSG00000256940	128.54048358401	-2.24908162595119	0.258234111883789	-6.44408135630069	1.16302689453685e-10	3.46409804124615e-09	AP001453.2	lncRNA	11	64245961	64248218	D7vsD0
ENSG00000174502	42.4254811015252	-3.63103513418723	0.472743888564899	-6.44330938562534	1.16896058793338e-10	1.06677924069422e-08	SLC26A9	protein_coding	1	205913048	205943460	D30vsD14
ENSG00000125772	2346.39407425321	2.34899534123998	0.273847606701855	6.44152184671269	1.18281418962712e-10	3.51936505338635e-09	GPCPD1	protein_coding	20	5544404	5611026	D7vsD0
ENSG00000116885	244.328772403609	1.44758411882602	0.133913274220532	6.4413638143556	1.18404664852119e-10	3.51936612573977e-09	OSCP1	protein_coding	1	36415827	36450451	D7vsD0
ENSG00000182667	1310.65298640668	2.88006557107927	0.356413387561141	6.43933603836798	1.19997264137624e-10	1.09159294676022e-08	NTM	protein_coding	11	131370478	132336822	D30vsD14
ENSG00000138271	136.139366772746	-4.84350927694203	0.661509243634705	-6.43756579052981	1.21404706649355e-10	1.10089017166101e-08	GPR87	protein_coding	3	151294086	151316952	D30vsD14
ENSG00000236751	21.1460700497999	3.92178436582119	0.518341652831492	6.43742278397594	1.21519106369203e-10	3.60818269680863e-09	LINC01186	lncRNA	X	46256759	46327680	D7vsD0
ENSG00000141293	18.9761913254502	4.2377381605099	0.567653354670211	6.43480414668215	1.23632641219688e-10	3.66712644215904e-09	SKAP1	protein_coding	17	48133442	48430275	D7vsD0
ENSG00000271984	667.187008184153	2.16386127851875	0.245401037818501	6.43380033171041	1.24452323268754e-10	5.4690094797672e-08	AL008726.1	lncRNA	20	45892694	45893419	D40vsD30
ENSG00000262920	38.1139730849792	3.62930057658254	0.473206937647942	6.43333885110419	1.2483093303293e-10	3.69882860078072e-09	AC129507.4	lncRNA	17	321392	322453	D7vsD0
ENSG00000140092	1616.54076207204	3.66784484741675	0.479393987630123	6.43071237221132	1.27007292428721e-10	1.14804946232088e-08	FBLN5	protein_coding	14	91869412	91947987	D30vsD14
ENSG00000240065	32.4960100898351	3.5003674235796	0.453397550177836	6.4300467050078	1.27564743410967e-10	5.52084747089523e-08	PSMB9	protein_coding	6	32844136	32859851	D40vsD30
ENSG00000166311	888.909058987882	2.19515288319418	0.250432622405696	6.42948537505534	1.28036676980111e-10	3.7898856386113e-09	SMPD1	protein_coding	11	6390440	6394998	D7vsD0
ENSG00000169499	895.81041831077	2.77227970460385	0.340291222692081	6.42767006242487	1.29574598710912e-10	5.52413259340072e-08	PLEKHA2	protein_coding	8	38901235	38973912	D40vsD30
ENSG00000197181	172.785750822073	-3.21195943693437	0.408733788551494	-6.4270669822625	1.30089508728019e-10	3.84666327878586e-09	PIWIL2	protein_coding	8	22275316	22357568	D7vsD0
ENSG00000182107	309.021295598501	-4.76130537049136	0.649913793360639	-6.42593742917211	1.31059307564512e-10	1.18093945150559e-08	TMEM30B	protein_coding	14	61277370	61281840	D30vsD14
ENSG00000173208	36.5219189308763	4.57542335722963	0.621085743566411	6.42491539785754	1.3194287829941e-10	3.89743161917719e-09	ABCD2	protein_coding	12	39550033	39619803	D7vsD0
ENSG00000274204	17.9267180114239	3.37791940563171	0.434793758260096	6.42354990745053	1.33132468242236e-10	3.92850808147856e-09	AL138689.1	lncRNA	13	106506046	106506713	D7vsD0
ENSG00000119283	260.967362652257	5.52954248654914	0.769781000262693	6.42331063622223	1.33341993460712e-10	1.19642356222219e-08	TRIM67	protein_coding	1	231162112	231221556	D30vsD14
ENSG00000113327	52.381708398394	4.56193036630683	0.619170329733957	6.42299893151474	1.33615430734098e-10	1.19642356222219e-08	GABRG2	protein_coding	5	162000057	162162977	D30vsD14
ENSG00000086967	66.2645266258025	-3.38852318788597	0.436506252410509	-6.42264153698631	1.33929623000217e-10	3.94795227180414e-09	MYBPC2	protein_coding	19	50432892	50466321	D7vsD0
ENSG00000102466	361.394916746852	3.78940724911593	0.499060451033107	6.42087996049873	1.35488839216862e-10	1.20940725105951e-08	FGF14	protein_coding	13	101710804	102402457	D30vsD14
ENSG00000144645	893.606650009453	-2.52327062293872	0.301886627714278	-6.42052494214221	1.3580521611168e-10	3.99911360104539e-09	OSBPL10	protein_coding	3	31657890	32077580	D7vsD0
ENSG00000183098	6058.42674843439	2.80288512109748	0.345475455407097	6.41980518842937	1.36448846549879e-10	4.01392878769387e-09	GPC6	protein_coding	13	93226807	94408020	D7vsD0
ENSG00000261678	820.470718281673	5.33457233611399	0.739907705917133	6.41914160121739	1.37044891554967e-10	1.21948606927604e-08	SCRT1	protein_coding	8	144330565	144336482	D30vsD14
ENSG00000173065	3076.15888606761	-1.51904987771204	0.145540769124455	-6.41778852297612	1.38268143510102e-10	4.06326260413843e-09	FAM222B	protein_coding	17	28755978	28855232	D7vsD0
ENSG00000145391	2216.41865946397	1.9702547917735	0.215953481342991	6.41459810306717	1.41194844205157e-10	4.14500465557668e-09	SETD7	protein_coding	4	139495941	139606699	D7vsD0
ENSG00000115665	274.349054534652	6.81627898987978	0.97162926661645	6.41322694156718	1.4247118712848e-10	4.17817966030585e-09	SLC5A7	protein_coding	2	107986523	108013994	D7vsD0
ENSG00000186340	2799.70420794811	-3.82924870553119	0.505950474711295	-6.41218630614473	1.43447379785644e-10	4.20249328840733e-09	THBS2	protein_coding	6	169215780	169254044	D7vsD0
ENSG00000237286	56.7304908603591	-4.91278448888584	0.675200970425701	-6.40962421330238	1.458787543665e-10	1.29406234152941e-08	AC004906.1	lncRNA	7	2944035	2947091	D30vsD14
ENSG00000113532	789.84760462438	3.14570917669978	0.399607862111022	6.40805504469367	1.47387701026163e-10	4.31350644683538e-09	ST8SIA4	protein_coding	5	100806933	100903282	D7vsD0
ENSG00000226017	53.3850746319272	2.63495422070462	0.319980650689158	6.40649431860812	1.48903655534147e-10	4.35341250427572e-09	PRICKLE2-AS3	lncRNA	3	64187544	64200965	D7vsD0
ENSG00000163638	1751.36285911736	3.59535151035599	0.469906628400908	6.4062759033645	1.49117016948113e-10	4.35519271176474e-09	ADAMTS9	protein_coding	3	64515654	64688000	D7vsD0
ENSG00000203279	174.117735056677	-2.54217264736501	0.305799687301065	-6.40017870730567	1.55195198025088e-10	4.52808543042759e-09	AL590705.1	lncRNA	9	97200475	97238745	D7vsD0
ENSG00000130768	385.684529311845	-3.00189407622429	0.377645083966421	-6.39990874722784	1.55469840136864e-10	1.37487322404624e-08	SMPDL3B	protein_coding	1	27935000	27959157	D30vsD14
ENSG00000155511	1024.77393571659	3.31322734688275	0.42633457029721	6.39926371671156	1.56127982216477e-10	1.37643200124427e-08	GRIA1	protein_coding	5	153489615	153813869	D30vsD14
ENSG00000228021	54.6280426127953	2.01668165920753	0.223753411222577	6.39847969863293	1.56931603422456e-10	4.57407583689698e-09	AL158835.1	lncRNA	10	125683229	125709677	D7vsD0
ENSG00000151117	155.187541421773	2.46782935803268	0.294524187445615	6.3927834734468	1.62892854953839e-10	1.43165277196968e-08	TMEM86A	protein_coding	11	18693122	18704785	D30vsD14
ENSG00000169403	56.147250333391	-3.3431788324487	0.431560992838616	-6.39116805786045	1.64623326560383e-10	1.44242352756772e-08	PTAFR	protein_coding	1	28147166	28193936	D30vsD14
ENSG00000153993	2610.1372068687	3.25394372261272	0.417667213572307	6.39012025814823	1.65755345129007e-10	4.82633606347091e-09	SEMA3D	protein_coding	7	84995553	85186855	D7vsD0
ENSG00000151320	1013.56977970941	3.87281863597667	0.514658932424693	6.38834464698183	1.67691063931994e-10	1.46480964836498e-08	AKAP6	protein_coding	14	32329298	32837684	D30vsD14
ENSG00000197959	428.175930894861	3.25499954488056	0.418011741622522	6.38737929828693	1.68752709193312e-10	1.46958914188956e-08	DNM3	protein_coding	1	171841498	172418466	D30vsD14
ENSG00000177679	328.59931622726	-2.99583547186855	0.377470177531959	-6.38682368930838	1.69366716618349e-10	7.07435674509978e-08	SRRM3	protein_coding	7	76201896	76287288	D40vsD30
ENSG00000007350	91.4110546822272	4.80694564276163	0.661053843078852	6.38668950640685	1.69515330032751e-10	4.93079010901781e-09	TKTL1	protein_coding	X	154295795	154330350	D7vsD0
ENSG00000149150	213.916430551497	-2.89915791017597	0.362371734930935	-6.38614352914977	1.70121338725461e-10	4.93894064217154e-09	SLC43A1	protein_coding	11	57484534	57515780	D7vsD0
ENSG00000271774	286.842916423205	3.90370410397416	0.519674110408789	6.38612553040901	1.7014135246803e-10	4.93894064217154e-09	AL109930.1	lncRNA	20	53255979	53487274	D7vsD0
ENSG00000146469	46.4029089674149	6.98726725614052	1.00260736016003	6.38561765107991	1.70707039401062e-10	4.95033083599181e-09	VIP	protein_coding	6	152750797	152759765	D7vsD0
ENSG00000167034	38.0308381481557	4.07486538259527	0.546533668087183	6.38545360766058	1.70890146832336e-10	7.07435674509978e-08	NKX3-1	protein_coding	8	23678697	23682938	D40vsD30
ENSG00000105993	5855.42317724775	-1.63392621334624	0.164281554492536	-6.38492992464285	1.71475973857301e-10	4.96758592014192e-09	DNAJB6	protein_coding	7	157335381	157417439	D7vsD0
ENSG00000135502	520.112920249337	2.33984667242935	0.274857884076692	6.38456007301468	1.71890896575289e-10	1.49236825829075e-08	SLC26A10	protein_coding	12	57619527	57626151	D30vsD14
ENSG00000188112	857.686881010252	-3.04077950733254	0.384694440991106	-6.38371456838731	1.72843124711551e-10	5.00211855548201e-09	C6orf132	protein_coding	6	42101119	42142620	D7vsD0
ENSG00000105967	27.1960896368482	5.80815067115245	0.818463369390259	6.38165477710213	1.75184537149597e-10	5.06474809629664e-09	TFEC	protein_coding	7	115935148	116159896	D7vsD0
ENSG00000181634	204.600471850331	3.90477543545751	0.520366723166542	6.37968434118148	1.774533658225e-10	5.12515464242051e-09	TNFSF15	protein_coding	9	114784652	114806039	D7vsD0
ENSG00000259768	1194.0943095414	1.89433296052371	0.205269310514163	6.37861040817093	1.78701991387319e-10	5.15600371917917e-09	AC004943.2	lncRNA	16	72665123	72822781	D7vsD0
ENSG00000143127	1049.98975700386	3.90187389197127	0.520246217118008	6.3755848343226	1.82266062114049e-10	7.43749685460814e-08	ITGA10	protein_coding	1	145891208	145910111	D40vsD30
ENSG00000130876	35.7829732278934	-2.98297333786775	0.3762547737227	-6.37327020237371	1.85039453581676e-10	5.33346816559738e-09	SLC7A10	protein_coding	19	33208664	33225850	D7vsD0
ENSG00000163623	391.88236169461	5.23542157072163	0.729974585085143	6.37066230213921	1.88213648834236e-10	1.14605745735803e-07	NKX6-1	protein_coding	4	84491987	84498450	D14vsD7
ENSG00000165863	207.411387442281	-4.10319571998471	0.552377506417534	-6.36918715753309	1.90032606386938e-10	1.6448761723747e-08	C10orf82	protein_coding	10	116663696	116670264	D30vsD14
ENSG00000243896	50.6896540113714	-3.51773311084437	0.460629776262292	-6.366790125123	1.93025006448388e-10	1.66572999522409e-08	OR2A7	protein_coding	7	144257663	144264792	D30vsD14
ENSG00000186907	136.14655690862	-3.59040656409087	0.472181780011651	-6.36493547890967	1.95371845877622e-10	5.62560625569395e-09	RTN4RL2	protein_coding	11	57460528	57477534	D7vsD0
ENSG00000278192	14.8585807922819	-3.82667513656426	0.509311353884953	-6.3648200886103	1.95518776452387e-10	1.68152995186471e-08	AL118505.1	lncRNA	20	6065966	6067897	D30vsD14
ENSG00000249484	26.8411339153128	-4.59736950248541	0.630407050480265	-6.36472815370426	1.95635917702803e-10	1.16590682018202e-07	LINC01470	lncRNA	5	152618965	153223543	D14vsD7
ENSG00000234367	16.1773659503628	3.11910073928351	0.398150836030348	6.36467516820774	1.95703461693386e-10	5.6294800400905e-09	PFN1P3	processed_pseudogene	1	145407772	145408173	D7vsD0
ENSG00000111110	1551.17582513303	-2.84847207793433	0.355644859138476	-6.36441669202652	1.96033284543814e-10	1.68152995186471e-08	PPM1H	protein_coding	12	62643994	62935150	D30vsD14
ENSG00000168778	790.024327009649	1.31171468400581	0.11419202903811	6.3639703237367	1.96604142081616e-10	5.64969890786649e-09	TCTN2	protein_coding	12	123671113	123708399	D7vsD0
ENSG00000036828	29.0382116830209	3.18904078101599	0.409402189038807	6.36059320329904	2.00976061025719e-10	5.76952784637048e-09	CASR	protein_coding	3	122183683	122291629	D7vsD0
ENSG00000203900	58.2288646343888	-4.87697326820198	0.67496067422295	-6.35884938502991	2.03270593548839e-10	8.11287405005557e-08	AL121827.1	lncRNA	20	63359988	63371177	D40vsD30
ENSG00000246523	23.5737849508384	2.11746541479028	0.241030477379444	6.35797361168475	2.04432578134762e-10	5.86286361630658e-09	AP001528.1	lncRNA	11	86955616	87021909	D7vsD0
ENSG00000128805	93.5609387762151	3.36321033965992	0.43696810637311	6.35792475272261	2.04497595436214e-10	8.11287405005557e-08	ARHGAP22	protein_coding	10	48446034	48656265	D40vsD30
ENSG00000048471	892.731843373907	1.25472107342629	0.105346567426382	6.35731272302062	2.05313745227165e-10	1.7558628199607e-08	SNX29	protein_coding	16	11976734	12574287	D30vsD14
ENSG00000111262	138.88724480749	5.15068200586765	0.71833902570028	6.35588746054378	2.07226704589404e-10	1.76693241489305e-08	KCNA1	protein_coding	12	4909905	4918256	D30vsD14
ENSG00000075223	8758.11550317906	2.82969493852348	0.353204485922932	6.3552277164828	2.08118084783773e-10	1.21445574058197e-07	SEMA3C	protein_coding	7	80742538	80922359	D14vsD7
ENSG00000182095	3672.03834990961	2.10567310257635	0.239332081601984	6.35382056762983	2.10031815830842e-10	6.01740099036327e-09	TNRC18	protein_coding	7	5306790	5425414	D7vsD0
ENSG00000115221	686.136727002184	5.29781469984192	0.742054758365278	6.35103359518116	2.13872990298711e-10	6.12131071632504e-09	ITGB6	protein_coding	2	160099667	160200313	D7vsD0
ENSG00000227036	201.425538921532	2.54750456754244	0.309170311937018	6.3476488258104	2.18630441766489e-10	6.25121114976777e-09	LINC00511	lncRNA	17	72290091	72640472	D7vsD0
ENSG00000183307	327.719134693231	-2.72978454078057	0.337914155304065	-6.34712842630294	2.19370997238688e-10	8.58371666455602e-08	TMEM121B	protein_coding	22	17116299	17121367	D40vsD30
ENSG00000245870	23.7589368705832	6.45054758882119	0.92430400181835	6.34590738250847	2.21118238690676e-10	6.31301662516887e-09	LINC00682	lncRNA	4	41872747	41882955	D7vsD0
ENSG00000280187	212.648651289894	1.9114214059318	0.209022630566936	6.34582677643146	2.21234058317954e-10	6.31301662516887e-09	AC022107.1	TEC	5	69186359	69189452	D7vsD0
ENSG00000106571	4849.58799830056	1.82423764951598	0.195296890591844	6.34540389127801	2.21842656610298e-10	6.32406551239178e-09	GLI3	protein_coding	7	41960949	42237870	D7vsD0
ENSG00000121570	8666.589078823	-3.204974298733	0.412906074096653	-6.34520648422264	2.2212731603171e-10	6.32586705396785e-09	DPPA4	protein_coding	3	109326141	109337572	D7vsD0
ENSG00000124588	930.045542010034	-1.54875782129536	0.151893052320751	-6.34497632755582	2.22459650645277e-10	6.32902137552958e-09	NQO2	protein_coding	6	2987987	3028869	D7vsD0
ENSG00000277801	640.554263619342	-1.67915155978276	0.172453668140293	-6.34461169531434	2.2298715570968e-10	6.33771653302618e-09	AL138478.1	lncRNA	14	89156743	89157574	D7vsD0
ENSG00000167644	63.2515923386364	-3.99515066800972	0.537648107718484	-6.34271862776701	2.25745512281441e-10	6.40973639444045e-09	C19orf33	protein_coding	19	38304164	38305006	D7vsD0
ENSG00000146374	375.457078088055	4.75830712379717	0.658506987886078	6.33752898688928	2.33479294422771e-10	6.62274336235554e-09	RSPO3	protein_coding	6	127118671	127199481	D7vsD0
ENSG00000237523	20.9718922855628	-4.19106613866708	0.569022600205308	-6.33729861936237	2.33828528949039e-10	1.9878208633632e-08	LINC00857	lncRNA	10	80207372	80219657	D30vsD14
ENSG00000283743	23.8988016443522	3.50145322432855	0.460266805446357	6.33644049455236	2.35133932295661e-10	1.9929868374164e-08	Z84466.1	lncRNA	X	47575128	47628742	D30vsD14
ENSG00000231827	297.771346639326	-5.11979964115995	0.715936554696826	-6.33408031956167	2.38761118219193e-10	9.21617916326086e-08	AL513523.2	transcribed_unprocessed_pseudogene	1	153793947	153802091	D40vsD30
ENSG00000229559	15.8534903802702	5.06729124191056	0.707923419464362	6.33160468868513	2.4262446033672e-10	6.87532250501791e-09	AL353597.2	transcribed_processed_pseudogene	6	37543553	37547280	D7vsD0
ENSG00000102362	417.61473415242	3.12875871745406	0.402137792719076	6.32558979412083	2.52267155491634e-10	7.1414856585362e-09	SYTL4	protein_coding	X	100674491	100732123	D7vsD0
ENSG00000182795	158.266594803635	-4.01979374069893	0.543072181786988	-6.3247462416445	2.53649066385855e-10	2.14355974326792e-08	C1orf116	protein_coding	1	207018522	207032756	D30vsD14
ENSG00000144061	455.928319643461	1.63563313275175	0.166202081835861	6.32141981103064	2.59170860448847e-10	7.32965985926817e-09	NPHP1	protein_coding	2	110122311	110205066	D7vsD0
ENSG00000203809	59.1694455248789	-3.83854006445441	0.514700510134162	-6.32122953133724	2.59490245299514e-10	9.88277248898043e-08	LIN28B-AS1	lncRNA	6	104864464	104941447	D40vsD30
ENSG00000180660	266.689978982711	4.2090836738856	0.573329987804477	6.32111306049723	2.59685931463441e-10	2.18810293401821e-08	MAB21L1	protein_coding	13	35474182	35477209	D30vsD14
ENSG00000253704	30.6064654392369	2.33368786169125	0.276659746904664	6.320716624865	2.60353075655912e-10	7.35581132842281e-09	AC023632.2	lncRNA	8	94553668	94570648	D7vsD0
ENSG00000245694	499.818253330729	2.06784067263166	0.234639997573135	6.31964152731235	2.62170746611908e-10	7.39984704172186e-09	CRNDE	lncRNA	16	54845189	54929189	D7vsD0
ENSG00000129990	174.986823200242	5.1611866239321	0.72414034689242	6.31947473106611	2.62453857893185e-10	2.20492117554733e-08	SYT5	protein_coding	19	55171196	55180289	D30vsD14
ENSG00000196132	602.204800611772	-4.5294124898108	0.624375454580255	-6.31737276165425	2.66047323370351e-10	9.9991786115141e-08	MYT1	protein_coding	20	64102394	64242253	D40vsD30
ENSG00000182223	13.9197532575235	-3.00565754784144	0.383323111334066	-6.31492721484209	2.70288656267565e-10	1.54505821674582e-07	ZAR1	protein_coding	4	48490252	48494389	D14vsD7
ENSG00000135046	4653.67888493727	3.41363720823317	0.448118851989432	6.31224773444676	2.75011521249126e-10	7.75461904537021e-09	ANXA1	protein_coding	9	73151865	73170393	D7vsD0
ENSG00000061337	1693.89690131789	3.33487596628349	0.4357363961658	6.31087049528254	2.77470310890169e-10	1.55438868160673e-07	LZTS1	protein_coding	8	20246165	20303963	D14vsD7
ENSG00000207816	78.1676154377443	-5.03925114809756	0.705969437369344	-6.30941073695123	2.80099857734399e-10	1.03906134237992e-07	MIR124-2	miRNA	8	64379149	64379257	D40vsD30
ENSG00000009709	1248.4696820643	4.65682973821415	0.645426442089075	6.3087432938674	2.81310253822253e-10	7.92440442818425e-09	PAX7	protein_coding	1	18630846	18748866	D7vsD0
ENSG00000170608	153.528408831484	-3.60554029880208	0.478880598136053	-6.30750193379922	2.83575037226724e-10	2.37537752590738e-08	FOXA3	protein_coding	19	45863989	45873797	D30vsD14
ENSG00000141665	36.4518093739312	2.43829737140461	0.29384802674967	6.30699274010588	2.84509170295209e-10	8.00662063084961e-09	FBXO15	protein_coding	18	74073353	74147865	D7vsD0
ENSG00000111913	507.619180858131	-3.33165434391969	0.435768641855957	-6.30301054298349	2.91919025865233e-10	8.2070620618253e-09	RIPOR2	protein_coding	6	24804282	25042170	D7vsD0
ENSG00000173535	133.975672250357	-3.26274021222982	0.424932902762215	-6.30156006942169	2.94664538845372e-10	2.46105201391205e-08	TNFRSF10C	protein_coding	8	23102590	23117437	D30vsD14
ENSG00000204183	20.6210291677445	3.09365607943453	0.398207130748266	6.29987733951559	2.97881278678303e-10	1.08369474111821e-07	GDF5OS	protein_coding	20	35433029	35435450	D40vsD30
ENSG00000101180	63.1184705601071	-5.31884128795658	0.751530422275969	-6.29893501000318	2.99697606120527e-10	8.41746550759759e-09	HRH3	protein_coding	20	62214960	62220278	D7vsD0
ENSG00000160307	471.366629566825	4.97901253239591	0.697636664729936	6.29842546205178	3.00684253299761e-10	2.50400729191089e-08	S100B	protein_coding	21	46598604	46605208	D30vsD14
ENSG00000246465	175.845932417	-2.87556095940056	0.363726689734637	-6.29747836506492	3.02526568423998e-10	1.08369474111821e-07	AC138904.1	lncRNA	16	28284885	28292064	D40vsD30
ENSG00000089327	1454.46759145493	-3.24804093771403	0.422894658771803	-6.29717326165386	3.0312240665531e-10	8.50529314705529e-09	FXYD5	protein_coding	19	35154730	35169883	D7vsD0
ENSG00000111424	129.902311906148	3.46649242010486	0.457599589674366	6.29697334771511	3.03513441007762e-10	1.08369474111821e-07	VDR	protein_coding	12	47841537	47943048	D40vsD30
ENSG00000105520	944.728583327964	2.06379515530077	0.234850827143796	6.29674237593944	3.0396583823897e-10	2.52397680333079e-08	PLPPR2	protein_coding	19	11355386	11365698	D30vsD14
ENSG00000147642	200.072400913959	3.19845343888832	0.415086343508374	6.29616820635197	3.05093301176746e-10	2.52599566806162e-08	SYBU	protein_coding	8	109573978	109691791	D30vsD14
ENSG00000036448	102.111414067754	1.95965359426757	0.218344018830834	6.29581520770948	3.05788489730211e-10	8.57168049131869e-09	MYOM2	protein_coding	8	2045046	2165552	D7vsD0
ENSG00000237234	379.2765538295	4.06701547220836	0.553102345510098	6.29542705879699	3.06554688066712e-10	8.58473344111525e-09	Z99289.1	lncRNA	6	112154765	112166476	D7vsD0
ENSG00000154265	624.976590454198	2.21263143788671	0.258578095712828	6.29454491649718	3.08302997960093e-10	8.62523685967884e-09	ABCA5	protein_coding	17	69244311	69327244	D7vsD0
ENSG00000231720	10.8061735551655	-5.4220853145041	0.768479380826873	-6.29435926999039	3.08672167252944e-10	8.62711524991495e-09	AL353747.3	lncRNA	6	167237508	167240480	D7vsD0
ENSG00000049283	110.258395970733	-3.67416327722637	0.490825332838533	-6.29381384893313	3.09759268724057e-10	2.55721495717744e-08	EPN3	protein_coding	17	50532682	50543750	D30vsD14
ENSG00000259359	11.9380376763793	5.96171902005891	0.854369161228333	6.29320352847095	3.10980156359467e-10	8.68312530425398e-09	AC012409.1	lncRNA	15	96171575	96174339	D7vsD0
ENSG00000248138	111.834005361017	-2.53945502805464	0.310657098914549	-6.29135801140101	3.14700592153051e-10	8.77842550220678e-09	AC097515.1	lncRNA	4	16400430	16512187	D7vsD0
ENSG00000121904	528.641433962725	2.55614210087686	0.313377996944675	6.28998244961294	3.1750186463476e-10	2.61358019061305e-08	CSMD2	protein_coding	1	33513999	34165842	D30vsD14
ENSG00000159023	5415.01509723042	-2.1575410681461	0.250032936082708	-6.28933568826275	3.18827367152393e-10	1.12431912535074e-07	EPB41	protein_coding	1	28887091	29120046	D40vsD30
ENSG00000177990	450.775650831595	2.37184822096445	0.28411924946571	6.28907835116642	3.19356266955913e-10	8.8909282741995e-09	DPY19L2	protein_coding	12	63558913	63668939	D7vsD0
ENSG00000197872	435.042637033749	2.33448628622245	0.278187662492378	6.28887086705504	3.19783328656858e-10	1.75630020307424e-07	FAM49A	protein_coding	2	16549459	16666331	D14vsD7
ENSG00000277013	31.45846114137	-3.57785454694088	0.475942053299617	-6.28827506666405	3.21012758466138e-10	8.92834316730941e-09	AC008556.1	lncRNA	19	33906352	33908391	D7vsD0
ENSG00000138772	1193.74121561187	-3.53722923994594	0.469494251298344	-6.28810519358185	3.21364135057199e-10	2.63777159591202e-08	ANXA3	protein_coding	4	78551747	78610451	D30vsD14
ENSG00000235568	31.0131509138818	-2.97902556651728	0.380818480028674	-6.28652676292658	3.24647072147915e-10	9.02064102026562e-09	NFAM1	protein_coding	22	42380410	42432395	D7vsD0
ENSG00000184205	2050.81796286016	1.98615059711001	0.222912121488209	6.28566355097975	3.2645627166913e-10	9.06209615544902e-09	TSPYL2	protein_coding	X	53082367	53088540	D7vsD0
ENSG00000276376	121.10622944674	2.33589844894708	0.278658692975442	6.28330819416205	3.31443070924579e-10	9.19159211445601e-09	RF00066	snRNA	15	90076424	90076486	D7vsD0
ENSG00000108557	2683.52961084025	2.45373022408606	0.297447923361563	6.28254587548262	3.33072938480091e-10	9.22783260402068e-09	RAI1	protein_coding	17	17681458	17811453	D7vsD0
ENSG00000148357	399.112991866067	-3.45946951522279	0.457614724284245	-6.28141832568597	3.3549804129836e-10	9.28601361593638e-09	HMCN2	protein_coding	9	130265882	130434123	D7vsD0
ENSG00000165970	1139.01552924999	-7.1132873278488	1.03950059818488	-6.28021507563168	3.38104972811988e-10	1.16824055173422e-07	SLC6A5	protein_coding	11	20599400	20659285	D40vsD30
ENSG00000281103	23.2695972449388	-3.35508525755716	0.441095273220559	-6.28001573748908	3.38538759269587e-10	1.82355204752714e-07	TRG-AS1	lncRNA	7	38341577	38378804	D14vsD7
ENSG00000265991	8.83943909650736	4.06877406209946	0.554748365975427	6.27991766316222	3.38752381515602e-10	9.367011641444e-09	MIR4519	miRNA	16	30875266	30875323	D7vsD0
ENSG00000204261	110.709396367864	2.69983665454792	0.336779295872916	6.27959224472623	3.39462140435305e-10	1.16824055173422e-07	PSMB8-AS1	lncRNA	6	32844078	32846500	D40vsD30
ENSG00000178031	842.386317403501	3.58841356511722	0.478362954353545	6.27852457591748	3.41801007466912e-10	2.79747964965183e-08	ADAMTSL1	protein_coding	9	17906563	18910950	D30vsD14
ENSG00000148908	206.503538350053	2.73611997856117	0.342869577146944	6.27387240495609	3.52177151645441e-10	1.19757001900004e-07	RGS10	protein_coding	10	119499817	119542719	D40vsD30
ENSG00000181634	204.600471850331	-3.83060231161981	0.517540311022294	-6.27120678814138	3.58260436502391e-10	2.92381460235837e-08	TNFSF15	protein_coding	9	114784652	114806039	D30vsD14
ENSG00000188779	214.92161179514	-4.66928314813625	0.651585949400526	-6.26821857023449	3.65201933033692e-10	1.2272503547264e-07	SKOR1	protein_coding	15	67819704	67834555	D40vsD30
ENSG00000249923	9.41191293516427	4.06605868453321	0.555512901697079	6.26638674619196	3.6952191292078e-10	1.02079535016143e-08	AC007663.2	lncRNA	22	20198729	20204918	D7vsD0
ENSG00000237978	27.0107100822171	-3.12238772949515	0.404941879075223	-6.26605411939574	3.70311678790379e-10	1.02198867564912e-08	KCNMB2-AS1	lncRNA	3	178526505	178937352	D7vsD0
ENSG00000281333	27.9077643238273	3.14906809285528	0.409264792652982	6.26505904950727	3.72684154709779e-10	1.02746333340538e-08	AC024941.2	lncRNA	12	88580531	88600725	D7vsD0
ENSG00000236816	17.1680300966815	4.05913905048062	0.554559704968014	6.264679924195	3.73591975198502e-10	1.02746333340538e-08	ANKRD20A7P	transcribed_unprocessed_pseudogene	9	42830337	42950827	D7vsD0
ENSG00000144644	44.5370650908377	4.16275195755544	0.571104274373326	6.26462122259779	3.73732729808932e-10	1.02746333340538e-08	GADL1	protein_coding	3	30726200	30894765	D7vsD0
ENSG00000251775	10.6736077188817	-3.78986299373737	0.511581338448531	-6.26462060452934	3.73734212088009e-10	1.02746333340538e-08	RF01293	snoRNA	2	63883249	63883391	D7vsD0
ENSG00000169856	304.592968820143	-4.28844749677657	0.591581322396274	-6.26025088448583	3.84358610649549e-10	1.25567185628156e-07	ONECUT1	protein_coding	15	52756989	52791078	D40vsD30
ENSG00000164061	1047.54342007136	3.05455098192525	0.394488557669702	6.26013336486419	3.84648377634451e-10	3.13022685434486e-08	BSN	protein_coding	3	49554477	49671549	D30vsD14
ENSG00000174498	3164.71171613388	-3.25038185158942	0.425796249648439	-6.25975887244218	3.85573183250886e-10	1.25567185628156e-07	IGDCC3	protein_coding	15	65327127	65378002	D40vsD30
ENSG00000277740	21.8739340611434	-3.25108801681284	0.425944075450102	-6.25924427753934	3.86847512087865e-10	1.25567185628156e-07	RF00017	misc_RNA	8	69851148	69851436	D40vsD30
ENSG00000198883	15.2482766632748	-3.16169863611281	0.411670636044762	-6.25912661847624	3.87139456792523e-10	1.06329340805977e-08	PNMA5	protein_coding	X	152988824	152994116	D7vsD0
ENSG00000189050	568.19906578933	1.56902423333295	0.157315904460105	6.25508423137536	3.97301420431256e-10	1.09015540568669e-08	RNFT1	protein_coding	17	59952240	59964761	D7vsD0
ENSG00000233635	128.047937205809	2.36014468728863	0.28397702628477	6.2510151279228	4.0779337062532e-10	1.11787042596369e-08	AC015923.1	lncRNA	17	63193930	63339053	D7vsD0
ENSG00000256232	26.9733385470227	-4.02795633018335	0.550802673796662	-6.25079814237498	4.08360387140003e-10	3.31370916736852e-08	LINC02387	lncRNA	12	31363481	31369301	D30vsD14
ENSG00000115266	1934.98144100195	3.64651698318224	0.489814730362328	6.2503571113869	4.09515241591195e-10	3.31370916736852e-08	APC2	protein_coding	19	1446302	1473244	D30vsD14
ENSG00000143320	19419.7329585854	-3.04923799049336	0.394296282321823	-6.24971145044188	4.11211678513137e-10	3.31803683193482e-08	CRABP2	protein_coding	1	156699606	156705816	D30vsD14
ENSG00000124429	69.4784132007789	4.20549653419845	0.579311766190971	6.24965130261992	4.11370062291938e-10	2.17405197071645e-07	POF1B	protein_coding	X	85277396	85379717	D14vsD7
ENSG00000104888	74.7064991929744	-4.3650028403596	0.604837834062506	-6.24961374352279	4.11468994689677e-10	1.12686484796893e-08	SLC17A7	protein_coding	19	49429401	49442360	D7vsD0
ENSG00000091986	9611.62959725745	2.8806557076284	0.367358878925363	6.24908186333728	4.12872487393914e-10	1.12962545305745e-08	CCDC80	protein_coding	3	112596794	112649530	D7vsD0
ENSG00000136542	425.947227576203	3.33458626485561	0.440170880213652	6.24663372443221	4.19392971233619e-10	1.34601582363113e-07	GALNT5	protein_coding	2	157257705	157318491	D40vsD30
ENSG00000124839	777.198311585714	-4.24947922421195	0.586640850601297	-6.24654628203255	4.19627718963855e-10	3.37640737027706e-08	RAB17	protein_coding	2	237574322	237601614	D30vsD14
ENSG00000130307	81.067763331906	-2.55948242685576	0.316122016724399	-6.24595036851593	4.21230926363619e-10	1.15139140484693e-08	USHBP1	protein_coding	19	17249176	17282786	D7vsD0
ENSG00000172995	70.3765339778668	5.28554968643724	0.752613770500692	6.24563337887121	4.22086169403343e-10	1.1526261322024e-08	ARPP21	protein_coding	3	35638945	35794496	D7vsD0
ENSG00000084628	2089.43214788278	-3.67152902970482	0.494261224188611	-6.24473229671563	4.24526570936076e-10	1.34735299691312e-07	NKAIN1	protein_coding	1	31179745	31239887	D40vsD30
ENSG00000162670	64.1933071289691	4.61579982396739	0.645700104794509	6.24252620378647	4.30559617544153e-10	3.45463621222786e-08	BRINP3	protein_coding	1	190097658	190478404	D30vsD14
ENSG00000204264	198.992406089502	3.4763001100091	0.46320557177998	6.24193724375675	4.32184360508518e-10	1.349610252125e-07	PSMB8	protein_coding	6	32840717	32844679	D40vsD30
ENSG00000115561	2834.31050172474	1.48102352400536	0.143561521413483	6.24139055635002	4.33697842162706e-10	1.18320393156977e-08	CHMP3	protein_coding	2	86503430	86563479	D7vsD0
ENSG00000250208	277.508892491913	-4.43005709856249	0.616092950272003	-6.24103407913515	4.34687519939434e-10	1.349610252125e-07	FZD10-AS1	lncRNA	12	130144315	130162256	D40vsD30
ENSG00000270049	74.7952364580195	2.52698286065149	0.311433677284398	6.23562254918915	4.49984914510953e-10	1.2264665169934e-08	AC009061.2	lncRNA	16	67481314	67505977	D7vsD0
ENSG00000120658	219.425022251937	2.3466315673772	0.282551249942442	6.23473287672963	4.52549644666043e-10	3.62090421575374e-08	ENOX1	protein_coding	13	43213518	43786908	D30vsD14
ENSG00000184599	19.1900052380432	-4.08578258634314	0.561646317465644	-6.23307315917242	4.57372435892025e-10	2.37240776469178e-07	TAFA3	protein_coding	1	112720419	112727235	D14vsD7
ENSG00000064601	2269.65776159464	1.90752056362304	0.212181188380853	6.23297745533025	4.57652055658659e-10	1.40563153955204e-07	CTSA	protein_coding	20	45890144	45898820	D40vsD30
ENSG00000261359	19.9718945187242	-4.24930089458354	0.58790019474244	-6.23286218877488	4.57989053683809e-10	1.24625557141763e-08	PYCARD-AS1	lncRNA	16	31201885	31203452	D7vsD0
ENSG00000269486	36.0554504691322	2.11153515133251	0.244918932039567	6.23281809462527	4.58118033184608e-10	1.24625557141763e-08	ERVK9-11	lncRNA	19	38935297	38938632	D7vsD0
ENSG00000185736	190.690499314863	-3.45013700381886	0.45983903486092	-6.23073899040658	4.642400190653e-10	1.41069701112566e-07	ADARB2	protein_coding	10	1177313	1737525	D40vsD30
ENSG00000054965	5087.78056486939	1.32880465128606	0.119406066843738	6.22920317993097	4.68813463279019e-10	3.74055524164857e-08	FAM168A	protein_coding	11	73400487	73598189	D30vsD14
ENSG00000125945	1827.99129066795	2.17944863413236	0.256050755511625	6.22708037297693	4.75207372377484e-10	3.78100929932882e-08	ZNF436	protein_coding	1	23359448	23369836	D30vsD14
ENSG00000130433	144.983123151088	-3.31082657066172	0.437785543243262	-6.22639694876146	4.77283903014022e-10	3.78698261269237e-08	CACNG6	protein_coding	19	53992288	54012669	D30vsD14
ENSG00000184500	1202.24668431001	2.38819370313572	0.28964615251551	6.22550545717732	4.80005944818416e-10	1.30455659446177e-08	PROS1	protein_coding	3	93873033	93980003	D7vsD0
ENSG00000122592	47.9442827728682	5.35758400538652	0.766919866281206	6.22305434403307	4.87568401215264e-10	1.32385017227308e-08	HOXA7	protein_coding	7	27153716	27157936	D7vsD0
ENSG00000077684	3477.31430199558	-2.13459761777701	0.24905121532475	-6.22200383867396	4.90845024530742e-10	1.331481223238e-08	JADE1	protein_coding	4	128809700	128875224	D7vsD0
ENSG00000167654	1380.37993917213	4.39445086950506	0.612254847427113	6.2220019743634	4.90850858547302e-10	3.88384042203466e-08	ATCAY	protein_coding	19	3879864	3928082	D30vsD14
ENSG00000167759	28.4395170355188	-4.13115421630099	0.569971643322337	-6.22163270374406	4.92007758161192e-10	1.3333690326486e-08	KLK13	protein_coding	19	51055626	51065114	D7vsD0
ENSG00000198932	908.680682799827	1.94369909789955	0.21841651545446	6.22067930656478	4.95007004981348e-10	1.34022560097509e-08	GPRASP1	protein_coding	X	102651092	102659083	D7vsD0
ENSG00000180210	79.8617316954269	-2.98909396158288	0.386475449382617	-6.22056062144013	4.95381617464367e-10	2.52284347366853e-07	F2	protein_coding	11	46719180	46739506	D14vsD7
ENSG00000256633	18.3985786268016	-3.41873363498816	0.455589646514858	-6.21992544533328	4.97391166699512e-10	1.34540542477319e-08	AP005019.1	lncRNA	11	72584572	72587979	D7vsD0
ENSG00000129151	91.2123928307072	4.67989935738249	0.658488761813543	6.21863210862511	5.01507605134236e-10	3.95719978813656e-08	BBOX1	protein_coding	11	27040725	27127809	D30vsD14
ENSG00000117643	435.202776187428	-2.42652154039402	0.296217049667077	-6.21679792727574	5.07402507619538e-10	1.37118687111112e-08	MAN1C1	protein_coding	1	25617468	25786207	D7vsD0
ENSG00000140285	488.428158481733	4.80048890377799	0.678179791873909	6.21588692893662	5.10355458560651e-10	1.53450455982384e-07	FGF7	protein_coding	15	49423178	49488775	D40vsD30
ENSG00000285155	201.126725622301	4.71178458354664	0.664061818113119	6.21445846001593	5.1501955934727e-10	2.5760174745209e-07	AC092153.1	lncRNA	2	160141981	160271888	D14vsD7
ENSG00000108771	34.3656353504022	-3.42555131713832	0.45713502023773	-6.21381253105725	5.1714221804881e-10	1.39618623027847e-08	DHX58	protein_coding	17	42101404	42112714	D7vsD0
ENSG00000180318	83.7529417704393	3.54710131173833	0.476738142344604	6.21326688309579	5.18941982569897e-10	1.39972226535661e-08	ALX1	protein_coding	12	85280220	85301784	D7vsD0
ENSG00000284966	1632.91055499776	2.83550619297847	0.362335303553424	6.21111487317892	5.26099951239584e-10	1.41769047237807e-08	AL138689.2	lncRNA	13	106491147	106521630	D7vsD0
ENSG00000150556	180.59114169119	-3.4770819231164	0.465647132585184	-6.2108874311329	5.26862069981179e-10	4.14580941238083e-08	LYPD6B	protein_coding	2	149038107	149215262	D30vsD14
ENSG00000197405	58.682237515068	2.87158591410692	0.36825116055722	6.20931081560466	5.32174733388236e-10	1.43270867902937e-08	C5AR1	protein_coding	19	47290023	47322066	D7vsD0
ENSG00000166741	2821.60602535565	4.02405887545309	0.5541035217532	6.20652773433347	5.41680650148468e-10	1.61172563446259e-07	NNMT	protein_coding	11	114257787	114313285	D40vsD30
ENSG00000166147	11237.8147603506	2.55873328696756	0.31801776333752	6.20636176499608	5.42252741891733e-10	1.45846584928394e-08	FBN1	protein_coding	15	48408306	48645849	D7vsD0
ENSG00000223979	11.1211042406309	3.15432613208601	0.414013176063873	6.20590425771768	5.43832811416127e-10	1.46133964490031e-08	SMCR2	lncRNA	17	17674026	17677688	D7vsD0
ENSG00000146147	30.5126892146463	4.53708632407853	0.637007835608945	6.20414083337068	5.49965201163123e-10	4.31571593572073e-08	MLIP	protein_coding	6	53929982	54266280	D30vsD14
ENSG00000285128	25.4533125874808	-5.17145151556617	0.739661929227271	-6.2007402765175	5.61981900791641e-10	4.38433320157536e-08	AC092306.1	lncRNA	19	44803701	44804010	D30vsD14
ENSG00000270964	28.4318529988116	2.6653881751957	0.335509265894464	6.20068769084337	5.6216972214494e-10	1.50919322775828e-08	AC016355.1	lncRNA	15	67541072	67542604	D7vsD0
ENSG00000120937	37.7471070038511	-5.51044929069663	0.794346784210814	-6.20062847688126	5.62381291214189e-10	4.38433320157536e-08	NPPB	protein_coding	1	11857464	11858945	D30vsD14
ENSG00000173114	796.600555101628	3.62367103919179	0.490079169482359	6.20036767202606	5.63314061398319e-10	4.38433320157536e-08	LRRN3	protein_coding	7	111091006	111125454	D30vsD14
ENSG00000105855	2638.48945733467	2.04556241003364	0.235743570818985	6.19555564107041	5.8079769928218e-10	4.5081264897544e-08	ITGB8	protein_coding	7	20330702	20415754	D30vsD14
ENSG00000259330	578.159399838096	-1.65625692659282	0.172909984628882	-6.19546019214602	5.81149796247499e-10	1.55868195117498e-08	INAFM2	protein_coding	15	40323664	40326715	D7vsD0
ENSG00000134115	89.728451640911	5.05281070549369	0.721293454535808	6.19416504807877	5.85948027376506e-10	1.57007687185577e-08	CNTN6	protein_coding	3	1092658	1404217	D7vsD0
ENSG00000011465	3922.04433327754	4.35009850811403	0.608109826299308	6.19147783061948	5.96027221275903e-10	2.92889867858562e-07	DCN	protein_coding	12	91140484	91182824	D14vsD7
ENSG00000089116	514.577694394947	-6.36304462750492	0.933737850131084	-6.18808011980425	6.0901374868424e-10	1.63035320688066e-08	LHX5	protein_coding	12	113462033	113472280	D7vsD0
ENSG00000077264	1371.25033537032	2.96014657960969	0.383839914425472	6.18785720386788	6.09875348761089e-10	4.72099714417663e-08	PAK3	protein_coding	X	110944285	111227361	D30vsD14
ENSG00000279377	639.753132920189	-3.67925510553496	0.50009979598287	-6.1872752806341	6.12130169034954e-10	4.72564490494985e-08	AC003973.2	TEC	19	21965708	21968529	D30vsD14
ENSG00000186854	262.993186119749	-1.71726995610782	0.183003674565044	-6.18714328441193	6.12642755013876e-10	1.63853255189292e-08	TRABD2A	protein_coding	2	84821650	84907008	D7vsD0
ENSG00000285095	47.9757342691269	3.45600207604841	0.464045813898469	6.18689359985601	6.13613510212974e-10	1.63959366751388e-08	AC025887.2	lncRNA	18	32470288	32745567	D7vsD0
ENSG00000177468	647.533058428219	5.19186360495055	0.744642914222067	6.18667487054968	6.14465146798675e-10	1.64033480870629e-08	OLIG3	protein_coding	6	137492202	137494250	D7vsD0
ENSG00000253851	435.835248882176	3.81186234408314	0.521822101238151	6.18383609361623	6.2562326817478e-10	1.66856237461666e-08	AC025370.1	lncRNA	8	103228425	103229314	D7vsD0
ENSG00000112319	707.536802539305	4.26419014839327	0.595069137053684	6.1827944339539	6.29767003412061e-10	1.67804707886774e-08	EYA4	protein_coding	6	133240598	133532128	D7vsD0
ENSG00000157168	544.322665159408	2.69677687628594	0.341587737923397	6.1822385344509	6.31989324475586e-10	1.68239916722466e-08	NRG1	protein_coding	8	31639222	32855666	D7vsD0
ENSG00000115194	254.029751909618	-4.55144120727706	0.641703606290165	-6.18111098082799	6.36520472803505e-10	1.87438874073807e-07	SLC30A3	protein_coding	2	27253684	27275817	D40vsD30
ENSG00000269978	16.3608215130295	-2.94592747110727	0.382073432865033	-6.17925055244881	6.44066109436581e-10	1.87725554591291e-07	AL359881.1	lncRNA	1	7700704	7700970	D40vsD30
ENSG00000175899	11573.0681278372	4.62861458924376	0.65440949779496	6.17902796776142	6.44974706035296e-10	4.9657836935828e-08	A2M	protein_coding	12	9067664	9116229	D30vsD14
ENSG00000156466	570.726266427459	4.0532248443029	0.561334118428914	6.17853918092475	6.46974337355586e-10	1.7196441900466e-08	GDF6	protein_coding	8	96142333	96160806	D7vsD0
ENSG00000237289	979.793757395111	-3.40408341208849	0.456274002373874	-6.17848792046345	6.47184394447591e-10	1.7196441900466e-08	CKMT1B	protein_coding	15	43593054	43604901	D7vsD0
ENSG00000137502	984.044039279413	1.54362016906602	0.155154913978248	6.17847120975118	6.4725288662798e-10	4.96992781011871e-08	RAB30	protein_coding	11	82973133	83071923	D30vsD14
ENSG00000124145	3304.89231184041	-2.63222552206023	0.331507824832303	-6.17549683207581	6.59557290239519e-10	5.05082960815057e-08	SDC4	protein_coding	20	45325288	45348424	D30vsD14
ENSG00000280870	70.8987670705187	-4.22785057520339	0.590062943147466	-6.17366438192507	6.67251059342983e-10	1.92518780394676e-07	AC233296.1	lncRNA	X	76656866	77014532	D40vsD30
ENSG00000109610	65.1244455399096	4.05553509371803	0.562574182834168	6.16902659171804	6.87116730328896e-10	1.94753044673619e-07	SOD3	protein_coding	4	24789912	24800842	D40vsD30
ENSG00000197385	94.8363296906674	-2.3529399981932	0.286588162853838	-6.16892191424827	6.87571702721054e-10	1.82526004800411e-08	ZNF860	protein_coding	3	31981771	31991628	D7vsD0
ENSG00000137142	533.649620339127	-3.69700591838258	0.504485028003074	-6.168678445624	6.88631056996061e-10	1.94753044673619e-07	IGFBPL1	protein_coding	9	38406528	38424454	D40vsD30
ENSG00000174567	37.1939686448276	-3.10723878853477	0.408958552976479	-6.16746799933007	6.93921501325239e-10	5.29977908124442e-08	GOLT1A	protein_coding	1	204198163	204213988	D30vsD14
ENSG00000145794	1508.66414195617	-3.23684951280187	0.43006832942163	-6.16611206030484	6.99894934940109e-10	1.85579338983121e-08	MEGF10	protein_coding	5	127290796	127465737	D7vsD0
ENSG00000244300	30.2289969137784	5.62896975059041	0.818028939843903	6.16600404327127	7.00372942948482e-10	1.85579338983121e-08	GATA2-AS1	lncRNA	3	128489212	128502970	D7vsD0
ENSG00000223572	748.155337928485	-3.47690479227941	0.4690696577807	-6.16519261970987	7.03973933700275e-10	1.86360625043695e-08	CKMT1A	protein_coding	15	43692886	43699222	D7vsD0
ENSG00000185666	439.489861585125	-3.58218801595824	0.486157814015418	-6.16505161400776	7.0460153775853e-10	1.97316062005242e-07	SYN3	protein_coding	22	32512552	33058372	D40vsD30
ENSG00000148408	272.720011157955	-3.40457972196428	0.457426566334127	-6.16400517477755	7.09276234074921e-10	1.87590429167741e-08	CACNA1B	protein_coding	9	137877782	138124624	D7vsD0
ENSG00000153253	560.351458110291	4.61541505020107	0.653867366625694	6.16396421647432	7.09459818634719e-10	5.4040027358619e-08	SCN3A	protein_coding	2	165087522	165204067	D30vsD14
ENSG00000251270	11.2649697930843	4.11831146196741	0.573578764156767	6.16011554605203	7.26918853925435e-10	1.92078724731971e-08	AC108727.2	lncRNA	3	141115124	141124182	D7vsD0
ENSG00000246662	30.9826812375202	2.68302085464978	0.340812356675781	6.15594127840163	7.46328754149652e-10	1.97020598170652e-08	LINC00535	lncRNA	8	93213302	93700433	D7vsD0
ENSG00000153446	24.7104639594271	-3.77901617810873	0.5188630034436	-6.1557986538077	7.47000797573227e-10	1.97020598170652e-08	C16orf89	protein_coding	16	5044122	5066110	D7vsD0
ENSG00000167194	44.6375233664589	-4.17825196660895	0.583760113281874	-6.15535711477074	7.49085062823709e-10	1.97388060281332e-08	C16orf92	protein_coding	16	30023334	30027736	D7vsD0
ENSG00000081148	51.8735164407453	3.23134983433496	0.429955945940946	6.15493252115283	7.51094687820036e-10	5.70592251672646e-08	IMPG2	protein_coding	3	101222546	101320575	D30vsD14
ENSG00000283445	11.7238362419345	4.6642316375947	0.662802123955105	6.15452408820434	7.53032785606275e-10	1.98245423853066e-08	AL136985.3	lncRNA	1	58715609	58771295	D7vsD0
ENSG00000138434	5964.63998168423	2.27284450395597	0.274262991131672	6.15410959018399	7.5500465059417e-10	1.98581517859778e-08	ITPRID2	protein_coding	2	181891730	181930738	D7vsD0
ENSG00000137699	67.8546641324523	4.46147057905099	0.630120311271355	6.1519530631058	7.6534530821803e-10	3.67170129670798e-07	TRIM29	protein_coding	11	120111286	120185529	D14vsD7
ENSG00000176407	1868.65549792403	-1.32970797771169	0.121063779624747	-6.15136897278446	7.68169744278026e-10	2.01858330961891e-08	KCMF1	protein_coding	2	84971093	85059472	D7vsD0
ENSG00000152952	5451.65948192967	2.36168840412431	0.288840419093485	6.15110727820015	7.69438494307788e-10	2.13380982052502e-07	PLOD2	protein_coding	3	146069440	146163653	D40vsD30
ENSG00000130775	159.318327055756	-2.49631626412246	0.310750287152912	-6.15065003361349	7.71660219159945e-10	2.02589177390484e-08	THEMIS2	protein_coding	1	27872543	27886685	D7vsD0
ENSG00000107282	399.469613897936	3.10337973213278	0.409472601958519	6.15030094831082	7.73360615427446e-10	5.85948875837389e-08	APBA1	protein_coding	9	69427532	69672371	D30vsD14
ENSG00000233429	3566.73292624467	-2.70030446509339	0.343935609282769	-6.15029211283058	7.73403700484722e-10	3.67170129670798e-07	HOTAIRM1	lncRNA	7	27095647	27100265	D14vsD7
ENSG00000130829	112.314782507714	3.42810743596304	0.462418098357135	6.14834809896919	7.82940579028269e-10	2.05361934796726e-08	DUSP9	protein_coding	X	153642492	153651326	D7vsD0
ENSG00000272104	271.057045961656	-2.03740838080667	0.236250408431281	-6.14774971374976	7.85899136482622e-10	2.05948834261373e-08	Z84492.2	protein_coding	3	50350892	50367923	D7vsD0
ENSG00000157890	264.603699554936	3.48599979194916	0.472319196104633	6.14203237106311	8.14722483558049e-10	6.1484163845556e-08	MEGF11	protein_coding	15	65895079	66253747	D30vsD14
ENSG00000105699	1390.83811847102	-2.73005884171186	0.349254446309372	-6.14182257199312	8.15799541292037e-10	6.1484163845556e-08	LSR	protein_coding	19	35248330	35267964	D30vsD14
ENSG00000157005	270.849464143136	7.29555083553236	1.09261768018656	6.14171906351229	8.16331440313222e-10	2.13727692585764e-08	SST	protein_coding	3	187668912	187670394	D7vsD0
ENSG00000130701	37.8452437477171	-5.15528543320198	0.745663354419594	-6.12915386831552	8.83476538540667e-10	6.64095364391464e-08	RBBP8NL	protein_coding	20	62410237	62427539	D30vsD14
ENSG00000112759	2350.3053721494	-2.02683020310475	0.235340552017102	-6.12656930880306	8.97941017619774e-10	2.34664110039261e-08	SLC29A1	protein_coding	6	44219505	44234151	D7vsD0
ENSG00000074410	827.656515973838	3.10763623152799	0.41188805693975	6.12456755913415	9.09302261400102e-10	2.49743363409928e-07	CA12	protein_coding	15	63321378	63381846	D40vsD30
ENSG00000258425	78.4656512090197	3.44279742050976	0.466759096406155	6.12263894268707	9.20380964576839e-10	2.50378684496884e-07	AC013451.1	lncRNA	14	74552181	74560048	D40vsD30
ENSG00000158292	767.800182278074	-2.31877906476338	0.283179182932816	-6.12255126526977	9.20887732654887e-10	2.40440925005066e-08	GPR153	protein_coding	1	6247353	6261098	D7vsD0
ENSG00000164283	20.8509174043256	6.05324154630561	0.893209397197577	6.12201524464709	9.23991808853598e-10	2.41031068749719e-08	ESM1	protein_coding	5	54977867	55022671	D7vsD0
ENSG00000104490	1575.5476879826	3.31741443803282	0.446421355009732	6.12070728106916	9.31609068174677e-10	2.42796363351656e-08	NCALD	protein_coding	8	101686542	102124907	D7vsD0
ENSG00000253629	199.182648370054	3.29854420085649	0.443477165028347	6.11879125880821	9.42878183136494e-10	2.4550932017421e-08	AP000426.1	lncRNA	8	101686547	101689093	D7vsD0
ENSG00000145248	87.6803108213137	3.08716438256593	0.408965059207104	6.11828401041667	9.45883758476715e-10	2.46067610902813e-08	SLC10A4	protein_coding	4	48483343	48489526	D7vsD0
ENSG00000090339	439.896549683259	3.77836615654252	0.521970318307472	6.11790756014106	9.48120359627026e-10	2.54761712519801e-07	ICAM1	protein_coding	19	10271093	10286615	D40vsD30
ENSG00000164619	371.845288391242	-4.1561136285179	0.583793994107711	-6.11707839505287	9.53064876993169e-10	4.38945571244892e-07	BMPER	protein_coding	7	33904308	34156427	D14vsD7
ENSG00000284956	59.4171564373461	-2.72660833544039	0.350108222660135	-6.11698953874427	9.53596238596488e-10	7.13050339247908e-08	AC107959.5	protein_coding	8	23084403	23115536	D30vsD14
ENSG00000070190	46.7942974125962	4.62942420420259	0.661221041276429	6.11659936954695	9.55932875613654e-10	4.38945571244892e-07	DAPP1	protein_coding	4	99816827	99870190	D14vsD7
ENSG00000100292	245.850191815442	3.05671425803028	0.404103331581318	6.11654016401718	9.56287931988595e-10	2.54761712519801e-07	HMOX1	protein_coding	22	35380361	35394207	D40vsD30
ENSG00000185168	22.7655765237643	-3.43582381304561	0.466151212730274	-6.11566319080922	9.61562237161981e-10	7.17129601626496e-08	LINC00482	lncRNA	17	81303771	81309248	D30vsD14
ENSG00000130707	1762.25803755581	-3.29824287871537	0.443656394856838	-6.11564018950046	9.6170095304084e-10	2.49954740879514e-08	ASS1	protein_coding	9	130444929	130501274	D7vsD0
ENSG00000253645	186.150373893822	2.66892120226671	0.340767045687295	6.11538359897341	9.63249718251595e-10	2.54761712519801e-07	AC108863.1	lncRNA	8	38970360	38973011	D40vsD30
ENSG00000257647	1588.8149827515	-2.25893598881001	0.273891147882672	-6.11168342515065	9.85856027358506e-10	2.5599992332244e-08	AC124312.2	lncRNA	15	25027736	25032047	D7vsD0
ENSG00000230453	181.281657219825	-3.06691750116884	0.406220324003373	-6.10978169853517	9.97675116613839e-10	7.42124792472857e-08	ANKRD18B	protein_coding	9	33524394	33573009	D30vsD14
ENSG00000279249	44.1747237265806	4.44137564279789	0.631332359134879	6.10831297809972	1.00689755645639e-09	7.47039527340787e-08	AC007614.1	lncRNA	16	49282021	49350504	D30vsD14
ENSG00000271270	191.321411659855	2.05427467202556	0.24055488663608	6.10785626753171	1.00978225528106e-09	2.6197475331379e-08	TMCC1-AS1	lncRNA	3	129893811	129918575	D7vsD0
ENSG00000197852	627.516336684851	-2.34458544959991	0.28809538480005	-6.10764886366066	1.01109492961092e-09	2.62077273769566e-08	INKA2	protein_coding	1	111680630	111755824	D7vsD0
ENSG00000130988	40.0477747970782	-2.97843460499487	0.391978478399972	-6.10603575677089	1.02136135585241e-09	4.6142470286171e-07	RGN	protein_coding	X	47078355	47093314	D14vsD7
ENSG00000227082	33.9591813160499	4.7531474384499	0.683029098260864	6.10244490178073	1.04458124727865e-09	2.70511502695082e-08	AC244021.1	lncRNA	1	121396754	121463508	D7vsD0
ENSG00000108576	29.3040110089888	3.06991342944381	0.407347906259432	6.1002238903401	1.05919998219976e-09	2.74048806988713e-08	SLC6A4	protein_coding	17	30194319	30236002	D7vsD0
ENSG00000163053	808.326337027789	2.47576133074497	0.310044750412262	6.09834976477058	1.07169052856756e-09	2.77029576995509e-08	SLC16A14	protein_coding	2	230034982	230068993	D7vsD0
ENSG00000087494	268.509087533054	4.44622971581773	0.633215809082312	6.09781003638179	1.07531423158845e-09	4.78088121060197e-07	PTHLH	protein_coding	12	27958084	27972705	D14vsD7
ENSG00000120659	123.649571629308	5.11212643053228	0.742546915644157	6.09675474391407	1.08243394760603e-09	2.83657277792833e-07	TNFSF11	protein_coding	13	42562736	42608013	D40vsD30
ENSG00000147246	34.0277739773013	-4.5136827073868	0.644431668991058	-6.09635264129347	1.08515887917841e-09	2.80257488470634e-08	HTR2C	protein_coding	X	114584078	114910061	D7vsD0
ENSG00000182463	2516.78142771471	3.76887281985345	0.522280183339219	6.09610113770206	1.08686664405517e-09	2.80444975797579e-08	TSHZ2	protein_coding	20	52972358	53495330	D7vsD0
ENSG00000012124	368.095718057517	-6.67990154072101	0.999837044264418	-6.09589490175876	1.08826898677632e-09	8.05319050214475e-08	CD22	protein_coding	19	35319261	35347361	D30vsD14
ENSG00000114115	3573.21483592474	3.39964060382747	0.461747994174978	6.095620640121	1.09013661715617e-09	2.81034858596109e-08	RBP1	protein_coding	3	139517434	139539829	D7vsD0
ENSG00000079257	830.150661203531	2.70885457662423	0.348716170502747	6.09049638725459	1.12561124437334e-09	2.92290541675273e-07	LXN	protein_coding	3	158645822	158672648	D40vsD30
ENSG00000163888	80.9276712831402	3.29919748154879	0.445659037192367	6.09030055498957	1.12698906224684e-09	8.31816939897124e-08	CAMK2N2	protein_coding	3	184259213	184261553	D30vsD14
ENSG00000282022	53.2088617320428	3.812687382003	0.530048169706174	6.08942274773295	1.13318528542482e-09	8.34234651878208e-08	AC006581.2	lncRNA	12	8858143	8915276	D30vsD14
ENSG00000175707	120.96319636761	-3.78672941092559	0.525876540541418	-6.08836706735242	1.14068107169063e-09	8.37594193618793e-08	KDF1	protein_coding	1	26949562	26960468	D30vsD14
ENSG00000278977	269.218844890854	-3.63908922572933	0.501655058904128	-6.08802636696424	1.1431104933053e-09	2.94160433610563e-07	AC003101.3	TEC	17	31533171	31533938	D40vsD30
ENSG00000198093	1905.81927425563	-1.63659714226167	0.172831906894002	-6.08450812792697	1.1684947498426e-09	3.00963787506798e-08	ZNF649	protein_coding	19	51889235	51905040	D7vsD0
ENSG00000183346	13.7601319507023	4.41459572231475	0.629583498091296	6.08274475732751	1.18142346597364e-09	3.04019638577217e-08	CABCOCO1	protein_coding	10	61662961	61766766	D7vsD0
ENSG00000087258	1029.09555473402	4.16211899976847	0.588094110867972	6.08256218462889	1.18276999618996e-09	8.66272876183846e-08	GNAO1	protein_coding	16	56191489	56357444	D30vsD14
ENSG00000111266	2273.05915690633	-1.54393825770889	0.157655157144589	-6.08250484841051	1.18319317719981e-09	3.04200989320752e-08	DUSP16	protein_coding	12	12474210	12562383	D7vsD0
ENSG00000153294	183.120735706749	5.78911501871628	0.855643464646123	6.08210689819106	1.18613439582943e-09	3.04682939590574e-08	ADGRF4	protein_coding	6	47685864	47722021	D7vsD0
ENSG00000181072	47.3471445482294	3.87800907689256	0.54149668276323	6.08130978769528	1.19204723006499e-09	8.69527984407012e-08	CHRM2	protein_coding	7	136868669	137020255	D30vsD14
ENSG00000125675	290.30675770288	3.11468645795042	0.415995250939178	6.08104648367797	1.1940066821275e-09	8.69527984407012e-08	GRIA3	protein_coding	X	123184153	123490915	D30vsD14
ENSG00000171132	327.145165696586	1.76195345506289	0.193544897317677	6.08103582876218	1.19408603979529e-09	3.06449897939915e-08	PRKCE	protein_coding	2	45651345	46187990	D7vsD0
ENSG00000234785	16.0116220126646	-3.3638607632822	0.456988175673433	-6.08081545914659	1.19572850311965e-09	3.0659595119488e-08	EEF1GP5	processed_pseudogene	X	115702811	115704120	D7vsD0
ENSG00000249388	177.614169986678	-4.18364927832874	0.591811797549797	-6.08073257955954	1.19634679271795e-09	8.69527984407012e-08	AC023794.3	lncRNA	12	54081736	54102699	D30vsD14
ENSG00000212807	57.5779965808181	-3.00693935254534	0.39851043957042	-6.07748031684216	1.22085660897874e-09	8.85090055301235e-08	OR2A42	protein_coding	7	144228244	144239605	D30vsD14
ENSG00000144031	35.8744355004942	2.38451067632164	0.296120857297423	6.07694673298279	1.22492429284761e-09	3.13800336330934e-08	ANKRD53	protein_coding	2	70978380	70985499	D7vsD0
ENSG00000138685	2465.37695424965	-2.34999133417987	0.290482387042977	-6.07607005762708	1.23163617871346e-09	3.15237059218379e-08	FGF2	protein_coding	4	122826708	122898236	D7vsD0
ENSG00000152910	56.4125513216942	5.07910378345481	0.739717636309589	6.07543143877932	1.23654804531349e-09	8.93814467845439e-08	CNTNAP4	protein_coding	16	76277278	76560757	D30vsD14
ENSG00000247925	194.906323141689	3.27717188321794	0.44312674150037	6.0753992731348	1.23679594831699e-09	3.16274301412056e-08	AL139807.1	lncRNA	6	11173452	11259099	D7vsD0
ENSG00000178233	571.216081774465	2.75829932213912	0.357739193036075	6.07509427103774	1.23914903118189e-09	8.93814467845439e-08	TMEM151B	protein_coding	6	44270466	44307506	D30vsD14
ENSG00000181444	133.29932453397	3.23353281370962	0.436034217384751	6.07413984525116	1.24654063144159e-09	3.18481096569745e-08	ZNF467	protein_coding	7	149764182	149773588	D7vsD0
ENSG00000030419	1112.8069217057	-2.20853862953453	0.267289686819399	-6.07407883504129	1.2470145870086e-09	8.97222283710668e-08	IKZF2	protein_coding	2	212999691	213152427	D30vsD14
ENSG00000140527	22.1198672265137	2.79154830087361	0.363333399427166	6.07306761325128	1.25489586010838e-09	3.20329270313994e-08	WDR93	protein_coding	15	89690811	89743638	D7vsD0
ENSG00000225173	22.3085296725225	2.97009684447572	0.393098476004028	6.06742836736737	1.29974556461522e-09	3.31481538461332e-08	AL662890.1	lncRNA	6	28837869	28839006	D7vsD0
ENSG00000178401	312.627592018588	3.36657045390229	0.458473448591741	6.06702626388995	1.30300256048708e-09	3.3201574609949e-08	DNAJC22	protein_coding	12	49346888	49357546	D7vsD0
ENSG00000127863	2154.04877150418	3.23417746903766	0.436720551005556	6.06607008288912	1.31077951200576e-09	3.33699696799755e-08	TNFRSF19	protein_coding	13	23570370	23676104	D7vsD0
ENSG00000221955	491.857844624961	2.86366958263163	0.375815928018056	6.06325973103023	1.33389992101541e-09	3.38841380466803e-07	SLC12A8	protein_coding	3	125082636	125212864	D40vsD30
ENSG00000171234	11.34718034232	4.70877480831862	0.680310091582735	6.06161052046825	1.34765234963429e-09	3.42781315360231e-08	UGT2B7	protein_coding	4	69051363	69112987	D7vsD0
ENSG00000139329	4145.76971248868	3.9256891460519	0.551139261013148	6.06142472940646	1.34921025782272e-09	5.85766833791171e-07	LUM	protein_coding	12	91102629	91111494	D14vsD7
ENSG00000125965	88.4728398753009	3.08501087401795	0.412480827156267	6.06091413085445	1.3535008116939e-09	3.38841380466803e-07	GDF5	protein_coding	20	35433347	35454746	D40vsD30
ENSG00000088876	742.465188691763	1.40009868797277	0.134487044634876	6.0607970841036	1.35448622641799e-09	3.44213029994694e-08	ZNF343	protein_coding	20	2481817	2524702	D7vsD0
ENSG00000232044	86.8442157132911	-4.18523501486414	0.594041775081561	-6.06057547782702	1.35635384187167e-09	3.38841380466803e-07	SILC1	lncRNA	2	5932543	6003510	D40vsD30
ENSG00000157551	167.589233053652	5.25177025573861	0.770065776567741	6.06022290269653	1.35933038901914e-09	5.85766833791171e-07	KCNJ15	protein_coding	21	38155549	38307357	D14vsD7
ENSG00000267607	148.168209039046	3.69427860905557	0.513112020269185	6.0596487438053	1.36419124610287e-09	3.38841380466803e-07	AC011511.5	lncRNA	19	10285801	10289019	D40vsD30
ENSG00000140519	65.7958086349602	5.81728666496473	0.863624224311078	6.05852234997065	1.37377662372488e-09	9.85943605027072e-08	RHCG	protein_coding	15	89471398	89496589	D30vsD14
ENSG00000255434	46.7587847206363	-3.48913320707211	0.479391799994783	-6.05795344664577	1.37864279278391e-09	3.39478902871376e-07	AP001922.6	lncRNA	11	75596144	75597270	D40vsD30
ENSG00000065413	387.686809637473	2.34872656699723	0.29121208735547	6.05650192275269	1.39113478692774e-09	9.95899099092833e-08	ANKRD44	protein_coding	2	196967017	197311173	D30vsD14
ENSG00000074211	119.623728337293	-3.50830131365816	0.482734731684346	-6.05570952696578	1.39800072627554e-09	3.54955491069641e-08	PPP2R2C	protein_coding	4	6320578	6563600	D7vsD0
ENSG00000258944	127.77409489715	-3.27785130275166	0.444721608079191	-6.05513933622975	1.40296173005208e-09	3.55898746511614e-08	AC004846.2	lncRNA	14	73272182	73274081	D7vsD0
ENSG00000128052	1536.65891380114	-4.35509042740513	0.622647543217024	-6.05493504065921	1.40474339699534e-09	3.56034519891524e-08	KDR	protein_coding	4	55078481	55125595	D7vsD0
ENSG00000189045	34.6654302785321	2.46614989393203	0.310761709724061	6.05335160371716	1.41862758016041e-09	3.59234735812961e-08	ANKDD1B	protein_coding	5	75611459	75671846	D7vsD0
ENSG00000171094	282.68305421108	3.45147784999176	0.473605483149725	6.05245917114004	1.42651161288732e-09	1.01867194276283e-07	ALK	protein_coding	2	29192774	29921586	D30vsD14
ENSG00000089199	463.187600343715	2.94592151019671	0.390342833696801	6.04832805008161	1.46356712795223e-09	1.04252696864906e-07	CHGB	protein_coding	20	5911510	5925353	D30vsD14
ENSG00000279607	132.526046884032	-5.85616978658449	0.871901555256844	-6.04560200036771	1.48853140933995e-09	6.28312414836846e-07	AL358613.2	lncRNA	10	93071972	93073466	D14vsD7
ENSG00000254226	392.453147092672	-3.70539083260903	0.516416017396177	-6.04239746153182	1.51840848553544e-09	6.28312414836846e-07	LINC01933	lncRNA	5	151949571	152270449	D14vsD7
ENSG00000176076	80.6741966493447	-2.6549653666052	0.342615277828402	-6.04166101326612	1.5253568086007e-09	6.28312414836846e-07	KCNE5	protein_coding	X	109623700	109625172	D14vsD7
ENSG00000150687	4621.91558356773	2.36667556903707	0.294915333539621	6.04131208660165	1.52865970998167e-09	3.86754968608648e-08	PRSS23	protein_coding	11	86791059	86952910	D7vsD0
ENSG00000284134	26.5938713755221	3.7566338495816	0.525098610352554	6.04007283022926	1.54044680825645e-09	3.89392235672895e-08	MIR568	miRNA	3	114316475	114316569	D7vsD0
ENSG00000244479	325.315584475545	-2.57782787984906	0.329950511175209	-6.03977812536512	1.54326288260472e-09	3.89759159847227e-08	OR2A1-AS1	lncRNA	7	144300395	144356181	D7vsD0
ENSG00000260604	107.365016178729	4.49462877702899	0.647587435329214	6.03722148352285	1.56790455022185e-09	1.11407028787405e-07	AL590004.3	lncRNA	6	3904920	3911979	D30vsD14
ENSG00000279591	10.8447917875857	5.36580796929629	0.792229194486517	6.03462735603296	1.59329931016796e-09	4.02040649254749e-08	AC002044.2	TEC	16	73015047	73016016	D7vsD0
ENSG00000111321	548.083364267666	-3.93088851809964	0.554485283169186	-6.03422420695472	1.59728168607884e-09	1.13212789283265e-07	AC005840.1	protein_coding	12	6375045	6391571	D30vsD14
ENSG00000280623	303.50093023302	-4.31448568877277	0.618139904575405	-6.03340062851067	1.60544730774748e-09	6.51718537536331e-07	PCAT14	lncRNA	22	23536881	23547797	D14vsD7
ENSG00000225083	72.3050410330209	-2.24679645637638	0.27545945152105	-6.03281697977746	1.61125868797927e-09	4.06213531892673e-08	GRTP1-AS1	lncRNA	13	113351645	113361868	D7vsD0
ENSG00000258691	258.478689458902	4.72064099313327	0.685601075551049	6.03213901000558	1.61803496071228e-09	3.95021800152014e-07	AL355102.2	protein_coding	14	96204844	96263929	D40vsD30
ENSG00000100433	131.515398766429	4.60797712411286	0.666954769215151	6.03185899524636	1.62084179048129e-09	1.14102282423229e-07	KCNK10	protein_coding	14	88180103	88326907	D30vsD14
ENSG00000186868	1011.74750771712	3.40362698483753	0.467294060610188	6.03180571385178	1.62137641299294e-09	1.14102282423229e-07	MAPT	protein_coding	17	45894382	46028334	D30vsD14
ENSG00000115252	111.101326371401	4.15658614289012	0.592129818689829	6.03176200582628	1.62181510516142e-09	1.14102282423229e-07	PDE1A	protein_coding	2	182140036	182523192	D30vsD14
ENSG00000109944	172.050770973176	1.908567795084	0.219443106428917	6.0314849558181	1.62459851416328e-09	4.09215449370018e-08	JHY	protein_coding	11	122882528	122959798	D7vsD0
ENSG00000106605	437.95298684469	-2.04309653666195	0.241758298436527	-6.03121607858589	1.62730426560439e-09	4.09535850596685e-08	BLVRA	protein_coding	7	43758680	43807342	D7vsD0
ENSG00000148344	625.153759151405	4.31557767579771	0.618681565139632	6.02988336165431	1.64078055503116e-09	3.97180133677204e-07	PTGES	protein_coding	9	129738331	129753042	D40vsD30
ENSG00000105642	212.486605287089	-3.66030502496458	0.510371817195912	-6.02561685686514	1.6846584444395e-09	4.04374653840084e-07	KCNN1	protein_coding	19	17951293	18000080	D40vsD30
ENSG00000182118	147.748865453384	2.40355352583485	0.301853155981794	6.02462982346465	1.69497106957064e-09	4.26189732669152e-08	FAM89A	protein_coding	1	231018958	231040254	D7vsD0
ENSG00000196781	1643.94474248773	-1.68135731172674	0.182043177812046	-6.02251248799168	1.71730115266072e-09	4.31424715255943e-08	TLE1	protein_coding	9	81583683	81689547	D7vsD0
ENSG00000187772	4035.67658622916	-2.94118197340047	0.391244865557011	-6.02226937865626	1.71988333341996e-09	4.09389562798397e-07	LIN28B	protein_coding	6	104936616	105083332	D40vsD30
ENSG00000146285	32.4319773712582	5.95004997232936	0.891189472783714	6.02010025496724	1.74309073711991e-09	4.37518838445457e-08	SCML4	protein_coding	6	107702154	107824317	D7vsD0
ENSG00000178403	117.884056217752	-5.1703858410832	0.761784392153682	-6.01926987256803	1.75205550666675e-09	4.13600937953959e-07	NEUROG2	protein_coding	4	112513516	112516180	D40vsD30
ENSG00000248329	986.028806898987	-3.49723540973228	0.483858691670391	-6.01877254633699	1.75744611164608e-09	4.40734773775757e-08	APELA	protein_coding	4	164877178	164898965	D7vsD0
ENSG00000232354	32.7213316143518	-2.56829554639986	0.329535663635098	-6.01845495119462	1.76089703232669e-09	4.4097006632524e-08	VIPR1-AS1	lncRNA	3	42506465	42533258	D7vsD0
ENSG00000168389	339.291922045536	-2.93206618523863	0.389981617419771	-6.01840209999509	1.76147194257491e-09	4.4097006632524e-08	MFSD2A	protein_coding	1	39955112	39969968	D7vsD0
ENSG00000231742	36.1850637307787	-2.29323204474661	0.283866283565227	-6.01773491128293	1.76874530376637e-09	1.24133761318876e-07	LINC01273	lncRNA	20	50171809	50176676	D30vsD14
ENSG00000120549	3836.4150658429	2.12989358939076	0.25692098073668	6.01310794066343	1.81999761758565e-09	4.25092441019206e-07	KIAA1217	protein_coding	10	23694746	24547848	D40vsD30
ENSG00000142156	26865.3467753174	3.01117200950829	0.403543105515771	6.01217559251171	1.83049888829864e-09	4.25092441019206e-07	COL6A1	protein_coding	21	45981737	46005050	D40vsD30
ENSG00000187323	1962.84983910578	3.88372012737552	0.54884878780443	6.01025309825581	1.85233913346774e-09	4.63311865222177e-08	DCC	protein_coding	18	52340197	53535903	D7vsD0
ENSG00000106483	674.780717548958	5.22636904350951	0.772418152319595	6.00888136765215	1.86807749639922e-09	4.3032069038022e-07	SFRP4	protein_coding	7	37905932	38025695	D40vsD30
ENSG00000196660	43.0390944173082	3.31289403445522	0.453993047592503	6.00866918319801	1.87052357232843e-09	4.67450877690194e-08	SLC30A10	protein_coding	1	219685427	219958647	D7vsD0
ENSG00000205683	363.801721157912	3.04905435015755	0.410142687242441	6.00779783914815	1.8806012440677e-09	1.31660524351838e-07	DPF3	protein_coding	14	72619296	72894116	D30vsD14
ENSG00000203635	24.0065951566315	-3.32867876302676	0.456736817164609	-6.00713290437003	1.88832722435799e-09	4.71487577242673e-08	AC144450.1	lncRNA	2	1620510	1625419	D7vsD0
ENSG00000140450	1332.95674932736	2.60376139506827	0.336107721827169	6.00629281616548	1.89813256730501e-09	4.73521909628824e-08	ARRDC4	protein_coding	15	97960703	97973833	D7vsD0
ENSG00000115107	644.37068017336	3.2476466338599	0.443442455814482	6.00449189956191	1.91931995948785e-09	4.38587642582487e-07	STEAP3	protein_coding	2	119223831	119265652	D40vsD30
ENSG00000137819	239.077010929908	-2.30074126600246	0.285816203374528	-6.00295310673548	1.93760593178115e-09	4.82947433118645e-08	PAQR5	protein_coding	15	69298947	69407780	D7vsD0
ENSG00000251003	107.998953801258	5.71129230761975	0.85415475225397	6.00159665926148	1.95386570919385e-09	4.86575589515371e-08	ZFPM2-AS1	lncRNA	8	105546089	106060524	D7vsD0
ENSG00000013364	1775.43584312062	3.26391408660771	0.446580364054248	5.99872789364803	1.98869276854759e-09	4.5083349397455e-07	MVP	protein_coding	16	29820394	29848039	D40vsD30
ENSG00000157064	1574.71728928873	3.51939027651327	0.489175234218672	5.99864848268571	1.98966537635685e-09	1.3895550564855e-07	NMNAT2	protein_coding	1	183248237	183418380	D30vsD14
ENSG00000113100	30.9285631516288	-4.89772855375034	0.719000393118964	-5.99822836680531	1.99481857838124e-09	4.96341444885728e-08	CDH9	protein_coding	5	26880597	27121150	D7vsD0
ENSG00000185338	51.1367035705784	-3.28715022836557	0.450609586193307	-5.99665500060262	2.01423350374163e-09	5.00735994785692e-08	SOCS1	protein_coding	16	11254405	11256200	D7vsD0
ENSG00000235934	37.8709710805078	5.98355130243547	0.900358599776094	5.99600126413854	2.02235446559801e-09	1.40893982817906e-07	AC007405.2	lncRNA	2	170814686	170818037	D30vsD14
ENSG00000048405	606.050192471446	1.57975552482661	0.165932094157693	5.99495552609161	2.0354113872064e-09	5.05560790123162e-08	ZNF800	protein_coding	7	127346790	127431924	D7vsD0
ENSG00000137269	646.741640432351	-1.59414600523915	0.168387624019489	-5.99299390982766	2.0601256960771e-09	1.43176229641719e-07	LRRC1	protein_coding	6	53794497	53924125	D30vsD14
ENSG00000140478	111.991170819212	-2.82153490444261	0.373324047412172	-5.99086750490879	2.08724638814076e-09	5.17985280893593e-08	GOLGA6D	protein_coding	15	75282835	75295807	D7vsD0
ENSG00000085433	861.556591578112	1.78967882142736	0.201101926598427	5.99038926082958	2.09339377170819e-09	1.44690663624888e-07	WDR47	protein_coding	1	108970214	109042113	D30vsD14
ENSG00000182782	40.2816672997263	-4.90606159817393	0.721365186093046	-5.99011663090791	2.09690606580514e-09	1.44690663624888e-07	HCAR2	protein_coding	12	122701293	122703343	D30vsD14
ENSG00000253930	63.5899475833616	-3.51601474575403	0.489319895069969	-5.98997664980476	2.09871167365316e-09	1.44690663624888e-07	TNFRSF10A-AS1	lncRNA	8	23189279	23190675	D30vsD14
ENSG00000166863	111.285672607909	-4.2033220181648	0.604082306888761	-5.98978314197025	2.10121021394032e-09	4.72590303551112e-07	TAC3	protein_coding	12	57010000	57028883	D40vsD30
ENSG00000174600	233.00391117477	4.25202955403082	0.612226892815541	5.98965775117571	2.10283078554736e-09	1.44690663624888e-07	CMKLR1	protein_coding	12	108288044	108339317	D30vsD14
ENSG00000188580	114.841392816542	3.87087500429381	0.548609109256059	5.9894649010652	2.10532558931873e-09	5.22018403934898e-08	NKAIN2	protein_coding	6	123804141	124825657	D7vsD0
ENSG00000125872	57.7995656179136	-3.41445115396179	0.472416348367295	-5.98931676209044	2.10724394580427e-09	1.44690663624888e-07	LRRN4	protein_coding	20	6040778	6054049	D30vsD14
ENSG00000106538	490.891852256871	-3.98162003967039	0.567212236420193	-5.98827003646332	2.12084734534402e-09	1.45275500173637e-07	RARRES2	protein_coding	7	150338317	150341662	D30vsD14
ENSG00000229183	34.4726359641468	-4.02649743704615	0.574801134466374	-5.98728365461756	2.13374477950596e-09	5.28606122131901e-08	PGA4	protein_coding	11	61222216	61231927	D7vsD0
ENSG00000283064	59.4404073602645	2.08296130567043	0.250217129693605	5.9866457084881	2.14212689719669e-09	1.46382087778771e-07	AL353759.1	lncRNA	6	26160765	26172802	D30vsD14
ENSG00000115183	2682.12410229708	2.20166910206121	0.270074607903883	5.9860092535488	2.15052138317607e-09	5.32300630754257e-08	TANC1	protein_coding	2	158968640	159232659	D7vsD0
ENSG00000123095	387.906298411738	3.94104411998134	0.561096070429527	5.98122905657179	2.2146018942511e-09	4.94202253963971e-07	BHLHE41	protein_coding	12	26120030	26125037	D40vsD30
ENSG00000166473	200.069167094829	-3.32469039302629	0.458315818388906	-5.9777347477488	2.26261748911051e-09	1.54246792264803e-07	PKD1L2	polymorphic_pseudogene	16	81100875	81220370	D30vsD14
ENSG00000137573	10499.8254277737	3.45248711291819	0.479765013429578	5.97685748783575	2.27483034543e-09	1.54710128540149e-07	SULF1	protein_coding	8	69466624	69660915	D30vsD14
ENSG00000175426	295.766842851944	-3.95836388559482	0.564435018156912	-5.97653188955232	2.27937951188674e-09	5.63707327944006e-08	PCSK1	protein_coding	5	96390333	96434143	D7vsD0
ENSG00000134258	191.643020874275	4.02847399754115	0.576309708845216	5.97504075446	2.30032669655015e-09	9.20459296719567e-07	VTCN1	protein_coding	1	117143587	117210960	D14vsD7
ENSG00000135318	2347.98956092912	4.23224004015016	0.610413345603491	5.97503325643099	2.30043249978176e-09	5.0937638700594e-07	NT5E	protein_coding	6	85449584	85495791	D40vsD30
ENSG00000231503	255.091576799123	-1.68661250083035	0.184404926003053	-5.97387783888222	2.3167931432371e-09	5.72464354181873e-08	PTMAP4	processed_pseudogene	12	9239986	9240331	D7vsD0
ENSG00000241158	148.778932800381	3.49627270178518	0.487440028229917	5.97257618000133	2.33536033227194e-09	5.76553435877405e-08	ADAMTS9-AS1	lncRNA	3	64561322	64592757	D7vsD0
ENSG00000185483	1925.00116195062	-2.86192485183763	0.381284503686846	-5.97172145686702	2.34763106658041e-09	5.790823297565e-08	ROR1	protein_coding	1	63774017	64181498	D7vsD0
ENSG00000169744	729.846712879687	-2.79031652560794	0.369322982586311	-5.97124097223643	2.35455663985834e-09	5.80289524252921e-08	LDB2	protein_coding	4	16501541	16898678	D7vsD0
ENSG00000261168	29.5733098792183	3.06618195498717	0.415584574825149	5.97034179151401	2.36757068994865e-09	1.60634891182169e-07	AL592424.1	lncRNA	1	151130075	151131610	D30vsD14
ENSG00000275389	20.9683503159333	2.70841164059944	0.355676721652998	5.97006076397392	2.37165241760055e-09	5.83998962554674e-08	AC068790.9	lncRNA	12	124085761	124088598	D7vsD0
ENSG00000162542	124.988573843778	3.1533797881715	0.43027725158477	5.96912753047437	2.38525621205633e-09	5.240958341629e-07	TMCO4	protein_coding	1	19682213	19799945	D40vsD30
ENSG00000275023	4298.58113444442	1.91353850195517	0.222582160337071	5.9687555370263	2.39069994010774e-09	5.88182197151054e-08	MLLT6	protein_coding	17	38705542	38729803	D7vsD0
ENSG00000274396	864.545943485071	-2.47798111029844	0.317199837689451	-5.9677871340897	2.40492830426511e-09	9.48761152147403e-07	RF01978	misc_RNA	7	27099856	27099957	D14vsD7
ENSG00000125148	724.000469633098	4.14417499885156	0.596746474553336	5.96430000112795	2.45684985730891e-09	5.35705796367724e-07	MT2A	protein_coding	16	56608584	56609497	D40vsD30
ENSG00000273706	428.489448660048	5.01578788350831	0.742921023052965	5.96400929038244	2.46122735728168e-09	1.66593597709464e-07	LHX1	protein_coding	17	36936785	36944612	D30vsD14
ENSG00000221818	498.52584690048	4.49891329892843	0.656627174234356	5.96063253625187	2.51263415904345e-09	1.69671116120371e-07	EBF2	protein_coding	8	25841725	26045413	D30vsD14
ENSG00000163141	134.871782529906	-2.60206281711482	0.338459951575786	-5.95953171925918	2.52961760950033e-09	6.21824418225193e-08	BNIPL	protein_coding	1	151036321	151047720	D7vsD0
ENSG00000277694	825.488536443594	-2.47075858647336	0.316439542499476	-5.95930132997357	2.53318618697183e-09	9.85479793015012e-07	RF01979	misc_RNA	7	27099967	27100111	D14vsD7
ENSG00000146955	32.5752017868865	-5.28097461990079	0.788487928932657	-5.95567090831376	2.5900706244499e-09	1.74487682350913e-07	RAB19	protein_coding	7	140404043	140426250	D30vsD14
ENSG00000179029	410.836261808101	1.64689710589325	0.178366954472623	5.95344080989085	2.62562842671779e-09	6.44870596567214e-08	TMEM107	protein_coding	17	8173237	8176399	D7vsD0
ENSG00000223725	40.2964695948784	3.31469252969856	0.45851047861784	5.95339181326259	2.62641496632736e-09	5.65820267014106e-07	AC009226.1	lncRNA	2	207239864	207529795	D40vsD30
ENSG00000244509	1839.88816341814	2.32804089563241	0.292828113397995	5.95243699590883	2.64178847218353e-09	5.65820267014106e-07	APOBEC3C	protein_coding	22	39014257	39020352	D40vsD30
ENSG00000139220	321.793794986736	2.63527318043134	0.344454165249745	5.95223802547083	2.64500310969585e-09	1.77769103118476e-07	PPFIA2	protein_coding	12	81257975	81759553	D30vsD14
ENSG00000135636	418.010292682499	-2.75899487683706	0.36525196712125	-5.95204152895191	2.64818151632974e-09	1.01610362016981e-06	DYSF	protein_coding	2	71453722	71686768	D14vsD7
ENSG00000148408	272.720011157955	-3.31767970031153	0.45914591397511	-5.95165854064351	2.65438719296633e-09	5.65820267014106e-07	CACNA1B	protein_coding	9	137877782	138124624	D40vsD30
ENSG00000230638	25.0596512425593	4.23559522670801	0.61348665218712	5.9505699328476	2.67210367655984e-09	6.55721386746179e-08	AL445933.1	processed_pseudogene	1	41542069	41544310	D7vsD0
ENSG00000089116	514.577694394947	6.16995634720535	0.93866885253589	5.94986861673011	2.68357813934734e-09	1.79938323878679e-07	LHX5	protein_coding	12	113462033	113472280	D30vsD14
ENSG00000270061	34.9216961684179	3.26408442170013	0.450323084595281	5.9492495795722	2.69374626938947e-09	6.60464965140265e-08	AC068790.5	lncRNA	12	123969990	123970344	D7vsD0
ENSG00000165272	185.599890016718	2.56988328050967	0.333658347248729	5.94884946495889	2.7003383918191e-09	1.02211457236288e-06	AQP3	protein_coding	9	33441156	33447596	D14vsD7
ENSG00000254612	245.19482102412	-1.41613854999181	0.139732603341824	-5.94806458989836	2.71331533434536e-09	6.64692446056955e-08	AP001000.1	processed_pseudogene	11	127940913	127941654	D7vsD0
ENSG00000111799	13236.6174722362	3.21275757555562	0.441796125930009	5.94789637420207	2.71610446624643e-09	1.81692758720991e-07	COL12A1	protein_coding	6	75084326	75206053	D30vsD14
ENSG00000179546	85.1036263631407	-3.21381913516628	0.442086001452165	-5.94639759352507	2.74107885806972e-09	6.70918393332506e-08	HTR1D	protein_coding	1	23191895	23194729	D7vsD0
ENSG00000197705	1584.58151300576	-3.33561774332585	0.462583326133387	-5.94621031051322	2.74421525546764e-09	1.02487292407532e-06	KLHL14	protein_coding	18	32672671	32773062	D14vsD7
ENSG00000225511	46.5567035247258	3.39698389411996	0.473037229719842	5.94452976943353	2.77251582368669e-09	5.86623273983605e-07	LINC00475	transcribed_unprocessed_pseudogene	9	92141298	92160114	D40vsD30
ENSG00000173227	177.215999450739	-3.16967854599161	0.435084830825233	-5.94063125825189	2.8392661619215e-09	6.94356152817857e-08	SYT12	protein_coding	11	67006778	67050863	D7vsD0
ENSG00000235098	91.2526613921622	-3.4194526397221	0.477185626307571	-5.93993717215436	2.85131330601941e-09	1.90291853441912e-07	ANKRD65	protein_coding	1	1418420	1421769	D30vsD14
ENSG00000183691	101.748006628524	3.92306850407881	0.562195008170506	5.9375633998273	2.89289189884384e-09	7.06865390920234e-08	NOG	protein_coding	17	56593699	56595590	D7vsD0
ENSG00000077080	154.119858180589	5.35894523675216	0.804105074319212	5.93696693282776	2.90343197535213e-09	1.93318487048854e-07	ACTL6B	protein_coding	7	100643097	100656461	D30vsD14
ENSG00000198873	657.341606168029	2.65117803818641	0.348032790805156	5.93673381581778	2.90756150542046e-09	7.09842622571197e-08	GRK5	protein_coding	10	119207589	119459742	D7vsD0
ENSG00000224812	20.4217006823351	3.66464087618082	0.518844289006472	5.93557824849144	2.92811628681688e-09	7.1425032977487e-08	TMEM72-AS1	lncRNA	10	44793119	44959709	D7vsD0
ENSG00000198915	183.274525547041	-2.68101480959568	0.353154572121936	-5.9351201288482	2.9363042476857e-09	1.95052545420685e-07	RASGEF1A	protein_coding	10	43194535	43266919	D30vsD14
ENSG00000089327	1454.46759145493	3.09576745689816	0.423142892938404	5.93361604034703	2.9633438486962e-09	6.22389365398223e-07	FXYD5	protein_coding	19	35154730	35169883	D40vsD30
ENSG00000273032	59.2414003232628	-2.79422862970155	0.372454978166288	-5.93153202187892	3.00121014136332e-09	6.25741361152569e-07	DGCR9	lncRNA	22	18970525	19031242	D40vsD30
ENSG00000164076	671.001096008769	-4.18310393392169	0.606759000296526	-5.93003800877	3.02864564902935e-09	6.26885755933871e-07	CAMKV	protein_coding	3	49857988	49869935	D40vsD30
ENSG00000085788	3338.80882288387	1.30806610255633	0.121941603080525	5.9296096187849	3.03655739269944e-09	7.40070182295792e-08	DDHD2	protein_coding	8	38225218	38275558	D7vsD0
ENSG00000034239	33.8787413050977	3.1491155177846	0.43250400992711	5.92853582609959	3.05647733584798e-09	7.44290013820645e-08	EFCAB1	protein_coding	8	48710789	48735311	D7vsD0
ENSG00000215277	82.3932880495939	1.94444867249604	0.229341293787416	5.92762275840373	3.07351571451421e-09	7.47801557660851e-08	RNF212B	protein_coding	14	23185316	23273477	D7vsD0
ENSG00000100154	4044.6631824125	1.52419794409147	0.158474148532972	5.9265056968964	3.09448654951187e-09	7.522630961724e-08	TTC28	protein_coding	22	27978014	28679865	D7vsD0
ENSG00000149571	92.9059497807645	2.73316489748619	0.36254023336191	5.92531448872809	3.11700284625955e-09	2.0657556682264e-07	KIRREL3	protein_coding	11	126423358	127003460	D30vsD14
ENSG00000149292	568.388288427755	1.49927557091882	0.154316406911337	5.92468156314787	3.12903126188487e-09	7.60014021806799e-08	TTC12	protein_coding	11	113314529	113383544	D7vsD0
ENSG00000233508	12.1234897823087	5.22594644025756	0.784095758300493	5.91885160852889	3.2419730116486e-09	2.14172748315025e-07	AL021395.1	lncRNA	20	43189998	43202599	D30vsD14
ENSG00000280135	15.1361311801755	4.48472073203142	0.65889071735526	5.91861537780441	3.24663212506673e-09	2.14172748315025e-07	AL096816.1	TEC	6	107697299	107700218	D30vsD14
ENSG00000139209	275.070013679243	-3.37926497289624	0.472115268656663	-5.9186075062705	3.2467874853353e-09	1.19661207189792e-06	SLC38A4	protein_coding	12	46764761	46832408	D14vsD7
ENSG00000259736	102.914086118627	1.6700148918404	0.183342220972403	5.917976154569	3.25927205873779e-09	7.90975761136672e-08	CRTC3-AS1	lncRNA	15	90620007	90717141	D7vsD0
ENSG00000154930	109.320475616214	-3.00647782425199	0.4093202003248	-5.91585224069205	3.30161512235753e-09	8.00571598939052e-08	ACSS1	protein_coding	20	25006230	25058980	D7vsD0
ENSG00000259367	36.9139938455676	3.37202029943646	0.471145021943098	5.9154191801544	3.3103142614842e-09	2.17870545080725e-07	AC087286.2	lncRNA	15	85619623	85670948	D30vsD14
ENSG00000105613	724.396801478104	-3.73138542043009	0.531910775558968	-5.91525038597621	3.3137109688478e-09	6.80250167991328e-07	MAST1	protein_coding	19	12833951	12874952	D40vsD30
ENSG00000149451	209.339112179134	-3.88807450678195	0.558400319045493	-5.91524466251754	3.31382620357262e-09	8.0285098964248e-08	ADAM33	protein_coding	20	3667965	3682246	D7vsD0
ENSG00000102265	9467.24407927172	3.1772174877772	0.438300951254583	5.91424107193309	3.3340926872562e-09	6.80250167991328e-07	TIMP1	protein_coding	X	47582408	47586789	D40vsD30
ENSG00000249216	15.6277875386341	3.58932052255125	0.508029283372589	5.91367588617501	3.34555909464486e-09	8.09852118469795e-08	AC105389.2	lncRNA	4	41688858	41692797	D7vsD0
ENSG00000105974	4723.57282591484	3.55825495170921	0.503096441699007	5.90991051669583	3.42293621259535e-09	6.93423758699103e-07	CAV1	protein_coding	7	116525001	116561184	D40vsD30
ENSG00000178860	66.8578150223899	-5.35113013889959	0.806485132900347	-5.90975573444144	3.42615393818713e-09	8.28659281036217e-08	MSC	protein_coding	8	71841549	71844468	D7vsD0
ENSG00000238213	22.043538651758	-3.19514523152805	0.441710140402162	-5.9091811411701	3.4381247758771e-09	2.25762289880813e-07	TARDBPP2	processed_pseudogene	13	60274776	60276006	D30vsD14
ENSG00000205611	118.595622989991	3.10370936768893	0.426268338450818	5.90874137366769	3.44731420753949e-09	8.33071768393893e-08	LINC01597	lncRNA	20	30278906	30289956	D7vsD0
ENSG00000271218	154.113425921107	-1.71246153571526	0.19085211575626	-5.90751394737044	3.47308933363702e-09	2.27535146160569e-07	AL033384.2	lncRNA	6	53918974	53920788	D30vsD14
ENSG00000222009	693.497542074555	2.4643229598692	0.318175473385264	5.90656136965534	3.49322203107461e-09	8.43452190157356e-08	BTBD19	protein_coding	1	44808482	44815585	D7vsD0
ENSG00000146006	477.42076675754	3.97229842287551	0.573679178408327	5.90451693274553	3.53681546114483e-09	2.31179855451123e-07	LRRTM2	protein_coding	5	138868921	138875368	D30vsD14
ENSG00000115594	2337.14705642422	3.66222200765593	0.521384652703973	5.90201877193168	3.59080295392193e-09	7.22307715322718e-07	IL1R1	protein_coding	2	102064544	102179874	D40vsD30
ENSG00000099957	45.375271115149	2.78800781568566	0.373417405322525	5.89958524772807	3.64416454110294e-09	8.79154695541085e-08	P2RX6	protein_coding	22	21009808	21028830	D7vsD0
ENSG00000237813	21.5740434083151	3.16839697060723	0.437933795673534	5.89905825065182	3.65582164821865e-09	8.81222696706476e-08	AC002066.1	lncRNA	7	116238260	116499465	D7vsD0
ENSG00000228835	376.875591352565	-3.14057292470109	0.433330005586828	-5.89752126959281	3.69002716375875e-09	1.34230728385562e-06	AC012123.1	lncRNA	18	32769795	32774413	D14vsD7
ENSG00000264859	535.900311601812	-2.58694771798511	0.339478182432355	-5.89713219165131	3.69873538736955e-09	2.4102448879367e-07	DSG2-AS1	lncRNA	18	31542146	31556948	D30vsD14
ENSG00000198542	491.978562887925	4.12888199753009	0.600975378536146	5.89688383933842	3.70430438945599e-09	2.4102448879367e-07	ITGBL1	protein_coding	13	101452593	101720856	D30vsD14
ENSG00000159247	78.5540355741178	-3.23349815550306	0.449175577395602	-5.8963538731547	3.71621555013528e-09	2.41249956759237e-07	TUBBP5	transcribed_unprocessed_pseudogene	9	138150075	138177433	D30vsD14
ENSG00000122641	1927.48685058742	4.00593253776057	0.580300257031823	5.89510774173752	3.74436983835841e-09	1.34461280990281e-06	INHBA	protein_coding	7	41667168	41705834	D14vsD7
ENSG00000177380	659.881316847145	-2.14650743522973	0.264920798411032	-5.8942425230314	3.7640400445365e-09	9.06543337539128e-08	PPFIA3	protein_coding	19	49119544	49151026	D7vsD0
ENSG00000272734	236.891142388779	-2.74610274701932	0.366691419410947	-5.89351872615649	3.78057234922627e-09	2.44871357331744e-07	ADIRF-AS1	lncRNA	10	86965345	86971311	D30vsD14
ENSG00000182667	1310.65298640668	-2.70118215453156	0.359265437416995	-5.89030264014885	3.85488999072864e-09	9.27641766597917e-08	NTM	protein_coding	11	131370478	132336822	D7vsD0
ENSG00000070886	38.0370483947139	-4.06837654408407	0.591533050396415	-5.88872682895688	3.89182117320106e-09	9.35740572317466e-08	EPHA8	protein_coding	1	22563489	22603595	D7vsD0
ENSG00000104415	537.731495183342	4.90206741733517	0.733183815170578	5.88811063202587	3.90635601676002e-09	1.38502572189175e-06	CCN4	protein_coding	8	133191039	133231690	D14vsD7
ENSG00000151892	2876.1158752045	3.22559254687577	0.448509328758993	5.88748634099134	3.92113566187833e-09	9.41995954969661e-08	GFRA1	protein_coding	10	116056925	116273467	D7vsD0
ENSG00000258945	16.6574418380239	5.17491649805927	0.77970204119188	5.88675706304804	3.93846973154665e-09	9.45365121108391e-08	AL049775.3	lncRNA	14	85528599	85529386	D7vsD0
ENSG00000249307	27.8435181600393	3.71384703746083	0.531588208716846	5.88584732722586	3.96019764681011e-09	9.49782414638825e-08	LINC01088	lncRNA	4	78939485	79309673	D7vsD0
ENSG00000214336	259.464623678696	-3.77755964308265	0.542508978897073	-5.88480516870553	3.98523171304284e-09	2.57538182761252e-07	FOXI3	protein_coding	2	88446787	88452656	D30vsD14
ENSG00000226900	14.6450359554986	-3.81649763783781	0.549160251462736	-5.88443469684929	3.99416800739514e-09	2.57538182761252e-07	AL451069.1	lncRNA	10	132508394	132518367	D30vsD14
ENSG00000174939	172.703664260392	-2.33677749567869	0.297721034991059	-5.88395608570719	4.00574164950405e-09	9.59899366413034e-08	ASPHD1	protein_coding	16	29900375	29919864	D7vsD0
ENSG00000196878	138.620400527375	3.78462429415522	0.543986177973647	5.88181175130928	4.05799732590656e-09	1.42080631373303e-06	LAMB3	protein_coding	1	209614870	209652425	D14vsD7
ENSG00000073331	285.325182697136	2.34939049987622	0.300136426444573	5.8786283317132	4.1368003015221e-09	9.90474130869047e-08	ALPK1	protein_coding	4	112285509	112442621	D7vsD0
ENSG00000065675	196.172240161985	-1.88397045518492	0.220988481198887	-5.87800073622776	4.15251072964174e-09	2.67144856940285e-07	PRKCQ	protein_coding	10	6427143	6580301	D30vsD14
ENSG00000229697	14.0646371345958	3.2410694218865	0.451918875554748	5.87731463667251	4.1697521157933e-09	9.97527633463315e-08	FAM242E	lncRNA	9	61898805	61911022	D7vsD0
ENSG00000101000	298.701886281788	-2.90415649321781	0.394654675958409	-5.87641965114387	4.19234746640794e-09	1.00209383289102e-07	PROCR	protein_coding	20	35172072	35216240	D7vsD0
ENSG00000171631	23.289294994341	-3.86900068395015	0.55886063053358	-5.87624267040372	4.19682972113664e-09	2.69389312706847e-07	P2RY6	protein_coding	11	73264505	73298617	D30vsD14
ENSG00000138646	173.028488097284	-2.48694254975246	0.323769241074929	-5.87437689707004	4.24436739078517e-09	1.01283300042095e-07	HERC5	protein_coding	4	88457119	88506163	D7vsD0
ENSG00000162729	626.11961431243	-2.17191976603181	0.270229324734299	-5.87249280807009	4.29290337037092e-09	1.02356003231448e-07	IGSF8	protein_coding	1	160091340	160098943	D7vsD0
ENSG00000125731	175.235329683615	-2.60906694099893	0.344726781443015	-5.87151056998314	4.31842056089644e-09	2.76572567043601e-07	SH2D3A	protein_coding	19	6752160	6767463	D30vsD14
ENSG00000173626	37.2050106174008	4.28607830588227	0.63041922571347	5.87082080451086	4.3364278792389e-09	1.03284656968078e-07	TRAPPC3L	protein_coding	6	116494989	116545610	D7vsD0
ENSG00000278905	12.6241750296608	5.74452784469783	0.878857866320978	5.87071930788574	4.33908375443541e-09	1.03284656968078e-07	AC106818.1	TEC	5	93600357	93603598	D7vsD0
ENSG00000102924	379.264129657176	5.08907163783755	0.767237726020087	5.87050334607716	4.34474012347558e-09	2.77635697733683e-07	CBLN1	protein_coding	16	49277917	49281838	D30vsD14
ENSG00000123609	116.119430383961	-2.71315365192944	0.362560998133925	-5.86978098273915	4.36371211323311e-09	1.03784406996162e-07	NMI	protein_coding	2	151270465	151290057	D7vsD0
ENSG00000163618	812.363568713562	3.30819788243829	0.464266691783305	5.86558960751235	4.47539488855751e-09	2.85346383028475e-07	CADPS	protein_coding	3	62398346	62875416	D30vsD14
ENSG00000124429	69.4784132007789	-3.96349302356231	0.576036327300821	-5.86506937746995	4.48944943111479e-09	2.85604974499695e-07	POF1B	protein_coding	X	85277396	85379717	D30vsD14
ENSG00000203685	82.7392159142762	3.37062041531126	0.47498202662321	5.86468594425576	4.49983575447291e-09	2.85629574423921e-07	STUM	protein_coding	1	226548764	226609230	D30vsD14
ENSG00000255301	34.8520491076621	-4.25772378411112	0.626273215659477	-5.86441139789713	4.50728694545558e-09	1.07109937029944e-07	AP002893.1	lncRNA	11	57476493	57477534	D7vsD0
ENSG00000164690	603.364786727574	6.38183554502308	0.988912466284174	5.86182876913728	4.57796979639715e-09	1.08699193070896e-07	SHH	protein_coding	7	155799980	155812463	D7vsD0
ENSG00000157193	2485.55384752595	-2.29380173872014	0.291565411264217	-5.86078345614057	4.60688413706203e-09	1.09294882467641e-07	LRP8	protein_coding	1	53242356	53328469	D7vsD0
ENSG00000254377	545.31514103645	-5.51363994840212	0.841026732171394	-5.86026550627847	4.62127688446152e-09	9.19258573889776e-07	MIR124-2HG	lncRNA	8	64373151	64383787	D40vsD30
ENSG00000237031	86.7551203962673	-3.52044288800117	0.500945974158336	-5.85979933850782	4.63426812211622e-09	9.19258573889776e-07	AC008067.1	lncRNA	2	80572681	80618777	D40vsD30
ENSG00000278144	522.588955637618	3.4213783118075	0.484316947685869	5.85645066801832	4.72863962701263e-09	1.12090342162646e-07	RF01955	misc_RNA	11	65423273	65423392	D7vsD0
ENSG00000262223	26.2925253011272	3.94234655891452	0.573338789147926	5.85578129800721	4.74772666779579e-09	1.12449473083681e-07	AC110285.1	lncRNA	17	81375144	81385464	D7vsD0
ENSG00000116194	430.290549246599	3.12469639409506	0.433867560641096	5.85362129941755	4.80983156672798e-09	3.04629775769442e-07	ANGPTL1	protein_coding	1	178849535	178871077	D30vsD14
ENSG00000285505	1661.97551409267	-2.93923422430195	0.40227302526882	-5.85232932963559	4.84735571942636e-09	1.14714058632721e-07	AC010616.2	protein_coding	19	41956879	41994232	D7vsD0
ENSG00000135218	108.352762190793	4.28342894494484	0.632103776886096	5.85098377858813	4.88673888314605e-09	3.08815950128725e-07	CD36	protein_coding	7	80369575	80679277	D30vsD14
ENSG00000102468	36.2226530614423	3.84771142276526	0.55789009366851	5.84830499733504	4.96607366300524e-09	3.13136706644772e-07	HTR2A	protein_coding	13	46831550	46897076	D30vsD14
ENSG00000138653	184.753533958127	4.58806634983676	0.684643988035537	5.84693128077096	5.00724235364583e-09	1.18399727309222e-07	NDST4	protein_coding	4	114827763	115113876	D7vsD0
ENSG00000116132	3844.61925205508	4.04948846391525	0.592792324948057	5.84435445283274	5.08536442025084e-09	1.20147518031468e-07	PRRX1	protein_coding	1	170662728	170739421	D7vsD0
ENSG00000232044	86.8442157132911	4.04241102805169	0.591593215733487	5.84423711445883	5.0889498719621e-09	3.20177894587501e-07	SILC1	lncRNA	2	5932543	6003510	D30vsD14
ENSG00000267325	48.5070764617276	-3.21764202278663	0.450482761816724	-5.84404608995382	5.094792177137e-09	1.20270779956811e-07	LINC01415	lncRNA	18	55776727	55781722	D7vsD0
ENSG00000134463	134.579819190781	-2.42719963171742	0.315322109780004	-5.84227865595185	5.14915792485893e-09	1.21453796007986e-07	ECHDC3	protein_coding	10	11742366	11764070	D7vsD0
ENSG00000276771	704.675023722764	-2.75269482935192	0.371052525644203	-5.84201610159768	5.15728202058614e-09	1.78340085674837e-06	RF01976	misc_RNA	7	27098900	27099114	D14vsD7
ENSG00000127585	251.499278955648	-3.41379957934617	0.484226535559656	-5.84189293979256	5.16109725418671e-09	1.21634968620948e-07	FBXL16	protein_coding	16	692498	705808	D7vsD0
ENSG00000104689	184.859842171416	-2.90976567462686	0.397981112054914	-5.84139700153933	5.17648794744193e-09	3.24969674133475e-07	TNFRSF10A	protein_coding	8	23190452	23225126	D30vsD14
ENSG00000135047	2227.78203850937	1.9652961672658	0.236299460393988	5.84130054704484	5.17948644936244e-09	1.0203231099282e-06	CTSL	protein_coding	9	87726109	87731469	D40vsD30
ENSG00000238290	18.5219093712439	3.26267018892438	0.458544084088281	5.83950438320096	5.23563392095619e-09	1.23289898860835e-07	AL034417.2	lncRNA	1	8026738	8122702	D7vsD0
ENSG00000161040	573.221983239654	2.21335183909311	0.278889235524872	5.83870451661049	5.26082763828177e-09	3.29540089166405e-07	FBXL13	protein_coding	7	102813230	103074843	D30vsD14
ENSG00000115705	30.5720168240218	-3.02467972583617	0.417904704778793	-5.83788528326702	5.28675361471399e-09	1.24391128707323e-07	TPO	protein_coding	2	1374066	1543711	D7vsD0
ENSG00000275832	1655.35913632709	-2.37980305774006	0.307506101315637	-5.83664210258319	5.32633369888549e-09	1.25219255781864e-07	ARHGAP23	protein_coding	17	38419280	38512385	D7vsD0
ENSG00000152213	29.1575706791175	-4.12359767976797	0.606358208762195	-5.83582052429302	5.35264896937358e-09	3.34558129455551e-07	ARL11	protein_coding	13	49628299	49633872	D30vsD14
ENSG00000201134	16.5446375979183	-3.21368782705188	0.450454023389236	-5.83564068819614	5.35842599676755e-09	1.25870131720122e-07	RF00019	misc_RNA	1	151841736	151841837	D7vsD0
ENSG00000083290	1443.08198485608	1.4144397935087	0.142160484796708	5.83453126721407	5.39419924067125e-09	1.26606332876363e-07	ULK2	protein_coding	17	19770829	19867936	D7vsD0
ENSG00000125089	60.3903150180471	3.78401612793068	0.548365480782319	5.83372994844029	5.42018214906221e-09	1.27102589744141e-07	SH3TC1	protein_coding	4	8182072	8241803	D7vsD0
ENSG00000115816	4692.33340570974	-1.32810618702219	0.127383698083556	-5.83360507036592	5.42424229443032e-09	1.27102589744141e-07	CEBPZ	protein_coding	2	37201612	37231596	D7vsD0
ENSG00000169403	56.147250333391	-3.0391267593293	0.420711393463026	-5.83327857876276	5.43487146139026e-09	1.27247269199304e-07	PTAFR	protein_coding	1	28147166	28193936	D7vsD0
ENSG00000167105	181.870705008816	-2.53111032215529	0.333808206565639	-5.83002539745115	5.54189405497991e-09	3.45630265909271e-07	TMEM92	protein_coding	17	50271406	50281485	D30vsD14
ENSG00000236711	43.630619752	3.15934604034037	0.441604349236267	5.82953053970726	5.55835242717257e-09	1.30031759811431e-07	SMAD9-IT1	lncRNA	13	36849366	36850046	D7vsD0
ENSG00000254445	54.9314777387152	-3.17757942373487	0.444867846718446	-5.82775186577082	5.61790251691513e-09	3.49222688665646e-07	HSPB2-C11orf52	protein_coding	11	111912736	111926871	D30vsD14
ENSG00000270136	1284.12272864827	1.83704706575712	0.214846164753184	5.82764447852942	5.62151764616292e-09	1.09981527428081e-06	MICOS10-NBL1	protein_coding	1	19597067	19656927	D40vsD30
ENSG00000166111	144.12882000202	4.6318860373992	0.694437718359145	5.82757233717287	5.6239475138705e-09	3.49222688665646e-07	SVOP	protein_coding	12	108907741	109021240	D30vsD14
ENSG00000104435	2774.17496219787	4.2382509257227	0.627059463505094	5.82600397305545	5.677026487444e-09	3.51401806881202e-07	STMN2	protein_coding	8	79610814	79666175	D30vsD14
ENSG00000148408	272.720011157955	3.2510340332537	0.457624656802294	5.8258094130743	5.68364496495992e-09	3.51401806881202e-07	CACNA1B	protein_coding	9	137877782	138124624	D30vsD14
ENSG00000164603	624.490898838329	1.51603865347962	0.159824271397308	5.82538963162328	5.69795053208413e-09	1.33188427985639e-07	BMT2	protein_coding	7	112819147	112939875	D7vsD0
ENSG00000186648	329.372987076984	-3.45641891042286	0.492959303883585	-5.82485995862441	5.71605103971482e-09	1.10353528849403e-06	CARMIL3	protein_coding	14	24052009	24069729	D40vsD30
ENSG00000270059	33.6146879367555	-3.33906647535722	0.47281662471326	-5.82480888235989	5.71779942224886e-09	1.10353528849403e-06	AC121493.1	lncRNA	3	65359268	65359717	D40vsD30
ENSG00000067715	1442.51233632047	2.25770981762227	0.287170116478757	5.82480460757139	5.71794577536504e-09	3.52758970037855e-07	SYT1	protein_coding	12	78863993	79452008	D30vsD14
ENSG00000184226	1412.13104779831	1.97748867115125	0.239133185743304	5.82306745432653	5.77772217238017e-09	3.55678569249714e-07	PCDH9	protein_coding	13	66302834	67230445	D30vsD14
ENSG00000131242	1990.96623943018	-3.20624435715644	0.450160087077287	-5.82291596346347	5.78296378042008e-09	1.10862132499275e-06	RAB11FIP4	protein_coding	17	31391675	31538211	D40vsD30
ENSG00000205683	363.801721157912	3.35607899663405	0.475928489461213	5.82246925325089	5.79844697110585e-09	1.35426687884438e-07	DPF3	protein_coding	14	72619296	72894116	D7vsD0
ENSG00000207442	101.354489370111	-2.54066738150515	0.335925532606654	-5.82172890024143	5.82419680661677e-09	1.35916958810622e-07	SNORD116-6	snoRNA	15	25065026	25065121	D7vsD0
ENSG00000231672	48.3913146068661	2.716382030194	0.366145945333935	5.82112695048451	5.8452148680924e-09	1.36194326376815e-07	DIRC3	lncRNA	2	217284019	217756593	D7vsD0
ENSG00000214279	138.335714529958	2.74886461161098	0.371726801092778	5.82111541392708	5.8456184056146e-09	1.36194326376815e-07	SCART1	protein_coding	10	133453928	133523558	D7vsD0
ENSG00000278023	138.863126267111	-2.43668956280136	0.318134293379703	-5.82046513480178	5.8684084039418e-09	3.60484339032675e-07	RDM1	protein_coding	17	35918066	35930773	D30vsD14
ENSG00000182809	651.226185594313	2.96085729326055	0.40830008304173	5.81889985316933	5.92362101779611e-09	2.02342225254231e-06	CRIP2	protein_coding	14	105472962	105480170	D14vsD7
ENSG00000181541	1583.4628642734	4.44072446744574	0.662738555957307	5.81786653694269	5.96034601740805e-09	3.65346188071338e-07	MAB21L2	protein_coding	4	150581922	150584693	D30vsD14
ENSG00000267284	13.3501835212925	-3.2682387898929	0.461214816606744	-5.81776363915205	5.96401520103417e-09	1.38839551917148e-07	AC022031.2	lncRNA	18	55589904	55839184	D7vsD0
ENSG00000235602	75.0953335627604	-3.94867277213512	0.578265301535105	-5.81683314424309	5.99729520402552e-09	1.39500602775069e-07	POU5F1P3	processed_pseudogene	12	8133772	8134849	D7vsD0
ENSG00000215845	237.989007631904	-3.07731813208087	0.428487148077352	-5.81655282606271	6.00735639945496e-09	3.67439246668161e-07	TSTD1	protein_coding	1	161037631	161038977	D30vsD14
ENSG00000168675	713.433603708514	3.90723631022872	0.571533215614819	5.81284905139743	6.14184402806442e-09	3.74862463285539e-07	LDLRAD4	protein_coding	18	13217498	13652755	D30vsD14
ENSG00000259354	6.46179828395272	5.05526708105277	0.769268120306698	5.81106504097756	6.20766380488034e-09	1.44276410840197e-07	AC025580.2	lncRNA	15	45448427	45513767	D7vsD0
ENSG00000087086	35148.5555707042	1.98801799229039	0.241464814970333	5.8104448569982	6.23070536084506e-09	1.1803792572897e-06	FTL	protein_coding	19	48965309	48966879	D40vsD30
ENSG00000198221	438.085167529278	-2.97199815892157	0.410829106822998	-5.81019727979008	6.23992675573257e-09	1.1803792572897e-06	AFDN-DT	lncRNA	6	167822103	167826812	D40vsD30
ENSG00000228431	9.49233870314385	4.49837558675268	0.673697511568223	5.80880219914007	6.29213736703844e-09	1.46120822562671e-07	ARL5AP3	processed_pseudogene	1	68049360	68049745	D7vsD0
ENSG00000197757	91.8076053124745	5.22277100216528	0.79843787943187	5.80855583337966	6.30140159561124e-09	1.46166990934769e-07	HOXC6	protein_coding	12	53990624	54030823	D7vsD0
ENSG00000136155	163.727574505677	5.60070117952159	0.863513959411413	5.80847723983569	6.30435978265072e-09	1.46166990934769e-07	SCEL	protein_coding	13	77535674	77645263	D7vsD0
ENSG00000227050	139.688828809026	-2.94320037986991	0.406004071323718	-5.80831707470651	6.31039242920566e-09	1.46188198984453e-07	AL512288.1	lncRNA	1	27938875	27960193	D7vsD0
ENSG00000008735	454.074422290855	3.13035230187188	0.438240582401951	5.80811637279475	6.31795982723049e-09	3.84789348624759e-07	MAPK8IP2	protein_coding	22	50600793	50613981	D30vsD14
ENSG00000280099	135.24765173579	-2.43865501019791	0.319170819925197	-5.80772080177112	6.33290055081027e-09	3.84878662411372e-07	AL603750.1	TEC	1	85152487	85154203	D30vsD14
ENSG00000225649	56.4199542887188	5.07241819412279	0.77267014870584	5.8076764084116	6.33457943191424e-09	2.13772975768576e-06	AC064875.1	lncRNA	2	12780593	13007029	D14vsD7
ENSG00000043039	158.113430463665	-5.0400420051668	0.767418993769246	-5.80522770655632	6.42785870585925e-09	3.89820288904806e-07	BARX2	protein_coding	11	129375940	129452279	D30vsD14
ENSG00000067113	828.623105479813	-2.01471614930508	0.24638522460878	-5.80276740042036	6.52292502226339e-09	1.50989327662829e-07	PLPP1	protein_coding	5	55424854	55534969	D7vsD0
ENSG00000157514	1023.88033492545	2.2292143774838	0.2833721781907	5.80231407325138	6.54059017762867e-09	1.51275641970676e-07	TSC22D3	protein_coding	X	107713221	107777342	D7vsD0
ENSG00000278925	14.5292442408762	-4.21519158198736	0.625756185951712	-5.80128756772289	6.58076296684202e-09	1.52081645133394e-07	AC005753.1	lncRNA	5	141825708	141826325	D7vsD0
ENSG00000148677	1943.06789533042	3.76248093376984	0.547869297317181	5.79970615132004	6.6431225201096e-09	1.5339866747325e-07	ANKRD1	protein_coding	10	90912096	90921276	D7vsD0
ENSG00000236883	11.4411220781545	-5.10487307814822	0.779604742462399	-5.79764697668731	6.72518332865621e-09	4.06987577541814e-07	AP001615.1	lncRNA	21	41739373	41741308	D30vsD14
ENSG00000197744	253.591427756001	-1.54403876764376	0.165453444886616	-5.79642671266822	6.77427678050868e-09	1.56300841646567e-07	PTMAP2	processed_pseudogene	5	118973796	118974122	D7vsD0
ENSG00000284424	79.8025584405075	-3.77022877736412	0.549669940457453	-5.79480255862867	6.84016045326443e-09	1.28541015254635e-06	MIR4724	miRNA	17	31534883	31534971	D40vsD30
ENSG00000255438	1537.81096276679	2.16363313391007	0.272531354274165	5.79248262319928	6.93535035908901e-09	1.29019417753949e-06	AL354813.1	lncRNA	20	47677901	47686297	D40vsD30
ENSG00000133958	357.686877021955	-3.17889104238047	0.447841500526297	-5.79198452874992	6.95595516528083e-09	1.29019417753949e-06	UNC79	protein_coding	14	93333219	93707876	D40vsD30
ENSG00000187792	738.840387879548	1.47574184408314	0.15382661171655	5.79055752540709	7.01531654676962e-09	1.61731639904703e-07	ZNF70	protein_coding	22	23738682	23751112	D7vsD0
ENSG00000152078	507.818550729498	-2.25817423203291	0.288959408484126	-5.79034349776096	7.0242621835072e-09	4.24188213551162e-07	TMEM56	protein_coding	1	95117355	95197607	D30vsD14
ENSG00000183688	790.998221153163	-2.5590982408921	0.34099079134383	-5.7893007406806	7.06800485612672e-09	1.62814911863229e-07	RFLNB	protein_coding	17	439978	445939	D7vsD0
ENSG00000144134	1412.4954448156	1.56079014948699	0.168600559291103	5.78758548364126	7.14053516909136e-09	1.64353139862954e-07	RABL2A	protein_coding	2	113627229	113643396	D7vsD0
ENSG00000049249	93.5473410111391	-4.10375406282945	0.608066491427787	-5.78679159670047	7.1743495275241e-09	4.31473927537731e-07	TNFRSF9	protein_coding	1	7915894	7943165	D30vsD14
ENSG00000233834	46.4480505131614	-4.49698756805652	0.676022230256853	-5.7867735600502	7.17511957640465e-09	4.31473927537731e-07	AC005083.1	lncRNA	7	20217577	20221700	D30vsD14
ENSG00000141753	5346.97232450891	2.65873510114188	0.358399223663607	5.78610377540407	7.20377205126044e-09	1.3275389991755e-06	IGFBP4	protein_coding	17	40443450	40457725	D40vsD30
ENSG00000080293	47.3151187405639	-3.70563998883055	0.539409283870427	-5.78529158126274	7.23866590444777e-09	4.34380783392114e-07	SCTR	protein_coding	2	119439843	119525301	D30vsD14
ENSG00000157150	50.031322734157	-3.38732686270502	0.484431592076226	-5.78477314143474	7.2610252376938e-09	1.66991887994755e-07	TIMP4	protein_coding	3	12153068	12158912	D7vsD0
ENSG00000099822	128.949455453481	2.64669055228192	0.35648785589266	5.78334021258415	7.32317468571264e-09	1.34089206232497e-06	HCN2	protein_coding	19	589881	617159	D40vsD30
ENSG00000102003	384.687693128379	3.32742345318254	0.47422241864025	5.78298989121172	7.33844745263321e-09	4.38925564318615e-07	SYP	protein_coding	X	49187804	49200259	D30vsD14
ENSG00000186897	207.591371088115	5.13315253031782	0.78650284454509	5.78275407630401	7.3487455823535e-09	4.38925564318615e-07	C1QL4	protein_coding	12	49332409	49337188	D30vsD14
ENSG00000108001	986.328969315076	4.1266228118517	0.612474158690856	5.78248528790473	7.36050081601375e-09	4.38925564318615e-07	EBF3	protein_coding	10	129835283	129963841	D30vsD14
ENSG00000120279	50.2695560824192	-4.62839738879744	0.699394862625437	-5.78127979610696	7.4134472751402e-09	4.41161891598135e-07	MYCT1	protein_coding	6	152697895	152724567	D30vsD14
ENSG00000152763	216.836702393406	1.92029533860793	0.230977684153043	5.78105778272147	7.42323863804792e-09	1.70585187817539e-07	WDR78	protein_coding	1	66812885	66924856	D7vsD0
ENSG00000069812	85.2347734129524	-3.86408383889963	0.567253044103243	-5.78063683039983	7.44183825954341e-09	4.41930702797501e-07	HES2	protein_coding	1	6412418	6424670	D30vsD14
ENSG00000196381	138.172469021051	2.23551278298415	0.285605083813222	5.7790035140395	7.51443572423253e-09	1.72542075584388e-07	ZNF781	protein_coding	19	37667751	37692315	D7vsD0
ENSG00000107018	22.8700265525607	-2.69307237050608	0.364820471069506	-5.77838289700703	7.54220100481362e-09	4.46961471994805e-07	RLN1	protein_coding	9	5334930	5339876	D30vsD14
ENSG00000205696	8.16615834239002	-5.10623385930732	0.782546671834742	-5.77759004291327	7.57781702144368e-09	1.3786800343982e-06	ADARB2-AS1	lncRNA	10	1526637	1556984	D40vsD30
ENSG00000276170	62.5653274125434	-2.72982014069084	0.371290522371082	-5.77666277876929	7.61967841685679e-09	1.74818067710118e-07	AC244153.1	lncRNA	17	38450394	38452444	D7vsD0
ENSG00000074276	220.503045576943	2.83698813549985	0.389854456362323	5.77648427188144	7.6277628921281e-09	4.51096106109207e-07	CDHR2	protein_coding	5	176542511	176595974	D30vsD14
ENSG00000270344	103.093245891869	2.04835724182956	0.2533469982445	5.77609859982358	7.64525824765575e-09	1.75264170614798e-07	POC1B-AS1	lncRNA	12	89524594	89548005	D7vsD0
ENSG00000230805	14.4489855324815	5.00592690078247	0.765615126789269	5.77434633419842	7.72523939472113e-09	2.57599946959689e-06	AL132709.1	lncRNA	14	101073718	101077910	D14vsD7
ENSG00000285155	201.126725622301	-4.40615112917558	0.661764917116331	-5.77418208542455	7.73277800499797e-09	4.5636171680736e-07	AC092153.1	lncRNA	2	160141981	160271888	D30vsD14
ENSG00000182183	20.6114531435526	-3.41057569972454	0.489645689885289	-5.77065367487765	7.89646150058874e-09	4.6506087897488e-07	SHISAL2A	protein_coding	1	52633168	52669683	D30vsD14
ENSG00000094755	547.23897031612	-5.75644503794804	0.896551105809512	-5.76815421278037	8.01444532131646e-09	4.71038304852023e-07	GABRP	protein_coding	5	170763350	170814047	D30vsD14
ENSG00000130558	728.113373427709	3.46098479969577	0.498642240517424	5.76763171269137	8.03932496911522e-09	4.7153034582712e-07	OLFM1	protein_coding	9	135075422	135121179	D30vsD14
ENSG00000120251	688.309737973682	4.54014380774758	0.685895772007933	5.76639187637657	8.09866258269470e-09	4.74037291008384e-07	GRIA2	protein_coding	4	157204182	157366075	D30vsD14
ENSG00000253958	26.8867207881808	-2.90197079904964	0.40188273227551	-5.76529075019138	8.15171850786487e-09	4.76167050017694e-07	CLDN23	protein_coding	8	8701938	8704106	D30vsD14
ENSG00000230623	364.937491135718	-3.20719203522872	0.455031638628429	-5.7626587090353	8.27991204027069e-09	4.82668178608759e-07	AC104461.1	lncRNA	1	200333193	200478669	D30vsD14
ENSG00000101115	3937.41146754062	-2.15490974170407	0.272523187458148	-5.76064648423783	8.37923736473596e-09	4.87463413617756e-07	SALL4	protein_coding	20	51782331	51802521	D30vsD14
ENSG00000130054	422.928871986271	-3.81924579149143	0.561482211870395	-5.76019279527591	8.40179140289326e-09	1.51675654585362e-06	FAM155B	protein_coding	X	69505241	69532508	D40vsD30
ENSG00000175161	395.548417280695	-3.3579911663607	0.481474905953744	-5.75936800043138	8.44294534346471e-09	1.51675654585362e-06	CADM2	protein_coding	3	84958981	86074429	D40vsD30
ENSG00000186197	219.434592446706	-2.70697193441248	0.368485172353882	-5.75863587904318	8.47963939226336e-09	4.923016658549e-07	EDARADD	protein_coding	1	236348257	236502915	D30vsD14
ENSG00000126785	950.291914206944	4.0365392153103	0.600042967844524	5.75215342946012	8.81137735191328e-09	5.10523697119779e-07	RHOJ	protein_coding	14	63204114	63293508	D30vsD14
ENSG00000155011	919.071341779806	4.41970853280995	0.666701543687973	5.75176189273181	8.83181319285307e-09	2.91034220625664e-06	DKK2	protein_coding	4	106921802	107283806	D14vsD7
ENSG00000133488	50.9606611851599	-3.12492067112212	0.441680374542711	-5.75058530447905	8.89350162286035e-09	2.03716102931342e-07	SEC14L4	protein_coding	22	30488913	30505711	D7vsD0
ENSG00000145246	1085.7129751293	2.11865784762936	0.266797066849175	5.74840595416426	9.0088731560438e-09	2.06193471818297e-07	ATP10D	protein_coding	4	47485288	47593486	D7vsD0
ENSG00000199036	103.663743872961	3.8305750347759	0.5647306308397	5.74712058729671	9.07759929174255e-09	2.07600117029091e-07	MIR219A1	miRNA	6	33207835	33207944	D7vsD0
ENSG00000232480	378.191005170449	3.17500145163448	0.450758603262917	5.74587247561373	9.14482105985277e-09	2.08970135002908e-07	TGFB2-AS1	lncRNA	1	218344196	218345678	D7vsD0
ENSG00000096433	1618.02008185544	-2.49141647052663	0.331869511500604	-5.74447608009076	9.22060282007925e-09	2.10533412432249e-07	ITPR3	protein_coding	6	33620365	33696574	D7vsD0
ENSG00000213088	213.13246377449	3.61739774373529	0.527988444567748	5.74330323880071	9.28472378433406e-09	5.3686002059862e-07	ACKR1	protein_coding	1	159203307	159206500	D30vsD14
ENSG00000164620	289.099489629391	-2.05607410785562	0.256187780773724	-5.74217124412713	9.3470225712486e-09	2.13249483007304e-07	RELL2	protein_coding	5	141636950	141641064	D7vsD0
ENSG00000270533	9.84520086430511	3.51755207819687	0.510745671514259	5.74170715828572	9.37268058975759e-09	2.13664204601625e-07	CR382285.1	transcribed_processed_pseudogene	21	9975017	10119309	D7vsD0
ENSG00000198959	1652.13045405357	3.94267687349392	0.584820622586296	5.74137905507678	9.3908618052641e-09	1.67650360378477e-06	TGM2	protein_coding	20	38127385	38166578	D40vsD30
ENSG00000126759	42.7703194608949	2.34626950984106	0.306845431678056	5.73992417031973	9.47189537630601e-09	5.46576201068293e-07	CFP	protein_coding	X	47623172	47630305	D30vsD14
ENSG00000103599	136.201802799713	1.47537984132021	0.155132344007638	5.73948551487345	9.49646050405034e-09	2.16313315660043e-07	IQCH	protein_coding	15	67254786	67502260	D7vsD0
ENSG00000223945	18.6553807057224	2.86691181032541	0.397647887292911	5.7385236618761	9.55054216982396e-09	2.17371861783945e-07	AC244033.1	processed_pseudogene	1	150053864	150055034	D7vsD0
ENSG00000150907	1698.43628949462	-2.18205399278271	0.278343206062568	-5.73771501512314	9.5962411270089e-09	2.18238082445766e-07	FOXO1	protein_coding	13	40469953	40666641	D7vsD0
ENSG00000229647	51.5980917936899	3.70092298491941	0.543114947728257	5.73713354411014	9.6292330276049e-09	1.70838144223917e-06	MYOSLID	lncRNA	2	207166120	207248668	D40vsD30
ENSG00000271079	39.6549866761302	-3.13369700491361	0.444281724825502	-5.73666856523222	9.65569462740625e-09	5.56058994631516e-07	CTAGE15	protein_coding	7	143571801	143574387	D30vsD14
ENSG00000101187	93.5737472418508	-2.82652150998793	0.390766142400243	-5.73622242761259	9.68115042376526e-09	2.19993938507901e-07	SLCO4A1	protein_coding	20	62642503	62685785	D7vsD0
ENSG00000196562	6603.85670949689	2.04836545760727	0.255149619531081	5.73532290699346	9.73267393391633e-09	1.71607468054559e-06	SULF2	protein_coding	20	47656348	47786616	D40vsD30
ENSG00000272482	49.0870735764544	4.00765555861484	0.596804280212532	5.73497153437969	9.75287246303739e-09	2.21447574748967e-07	AC254633.1	lncRNA	1	12618900	12619244	D7vsD0
ENSG00000154764	181.321435401227	4.96456180202086	0.763789529765388	5.73399036167218	9.80949081143018e-09	3.19492834451348e-06	WNT7A	protein_coding	3	13816258	13880121	D14vsD7
ENSG00000163357	95.2336842747189	-1.78525042017697	0.209351784436326	-5.73317501643759	9.85678306389261e-09	5.66497286593619e-07	DCST1	protein_coding	1	155033824	155050930	D30vsD14
ENSG00000249690	54.0615405608476	3.33712565464637	0.480123325467997	5.73212237077579	9.91816724137766e-09	5.68880580487373e-07	AC110813.1	lncRNA	4	150579089	150581545	D30vsD14
ENSG00000231252	25.8324164010207	4.48329530844279	0.68039188118034	5.72948533965462	1.00735794513353e-08	5.76636720336555e-07	AC099792.1	lncRNA	1	60659631	60868009	D30vsD14
ENSG00000226074	43.049004358536	-3.32465666092327	0.478200551499042	-5.72909556949509	1.0096750233168e-08	5.76749384328767e-07	PRSS44P	transcribed_unitary_pseudogene	3	46809359	46812558	D30vsD14
ENSG00000079841	271.751385299136	3.65904346196293	0.536597129921534	5.72877358179767	1.01159305961599e-08	5.76749384328767e-07	RIMS1	protein_coding	6	71886703	72403143	D30vsD14
ENSG00000185565	2596.81795612597	2.38954538599873	0.315040661568783	5.72797611905961	1.01635869490357e-08	2.3058991073253e-07	LSAMP	protein_coding	3	115802363	117139389	D7vsD0
ENSG00000125266	6149.66709419906	2.61728130373535	0.354865495937693	5.72690590378554	1.02278860437062e-08	2.31864553136845e-07	EFNB2	protein_coding	13	106489745	106535662	D7vsD0
ENSG00000284447	84.8686856445491	5.1840729591319	0.803100158993815	5.72664929477037	1.02433619137806e-08	5.82362194075536e-07	MIR9-2	miRNA	5	88666853	88666939	D30vsD14
ENSG00000163293	314.691876470439	-2.63018710299155	0.357147213347997	-5.72645404067247	1.02551527664191e-08	5.82362194075536e-07	NIPAL1	protein_coding	4	47914142	48040173	D30vsD14
ENSG00000273259	456.906397971359	4.27053905429884	0.643629865945988	5.72617780699462	1.02718562858736e-08	1.8000325334337e-06	AL049839.2	protein_coding	14	94592058	94624646	D40vsD30
ENSG00000156959	248.17498685382	3.85757655308592	0.571678173343435	5.72450848341191	1.03733624587498e-08	5.87906200935968e-07	LHFPL4	protein_coding	3	9498361	9553822	D30vsD14
ENSG00000279232	2588.25917056236	2.36179282673811	0.310406837506091	5.72407760413218	1.03997207262527e-08	5.88232916484521e-07	AC008522.1	lncRNA	5	98792861	98795766	D30vsD14
ENSG00000100605	1441.10779138405	-2.12129370237882	0.268467434004513	-5.72245832376449	1.04993605272535e-08	2.37830082553901e-07	ITPK1	protein_coding	14	92936914	93116320	D7vsD0
ENSG00000165621	43.5408495161724	-3.59851531526929	0.526873074220844	-5.71962292763921	1.0676071212199e-08	6.02670549615123e-07	OXGR1	protein_coding	13	96985719	96994730	D30vsD14
ENSG00000133110	15982.4272841753	4.35044220398244	0.658470256026866	5.71846969474776	1.07487682104991e-08	2.43286699813547e-07	POSTN	protein_coding	13	37562583	37598844	D7vsD0
[truncated: 7,938 more rows]

## Sheet: Suppl. Table 3
Supplementary Table 3. Standardized expression levels and cluster assignments of differentiation-associated genes
ensembl_id	D0	D7	D14	D30	D40	gene	cluster	membership	external_gene_name	gene_biotype	chromosome_name	start_position	end_position
ENSG00000000005	-0.371577270826275	-0.436424875886331	-0.485005664756684	1.78674479353128	-0.493736982061991	ENSG00000000005	1	0.842969921421022	TNMD	protein_coding	X	100584936	100599885
ENSG00000000971	0.992010265743489	0.866799233057178	0.151429222550695	-0.672618191972071	-1.33762052937929	ENSG00000000971	7	0.528584773647041	CFH	protein_coding	1	196651878	196747504
ENSG00000002746	0.585425914811677	0.673737754223649	-1.19808741351432	-0.970238966295015	0.909162710774006	ENSG00000002746	4	0.565972782233471	HECW1	protein_coding	7	43112629	43566001
ENSG00000002834	0.375248550979891	1.08195274492368	-1.09071324251375	0.662851316249966	-1.02933936963979	ENSG00000002834	2	0.738375932424847	LASP1	protein_coding	17	38869859	38921770
ENSG00000004468	-0.284949293895274	-0.501267276601592	-0.307069882135948	1.76639842123193	-0.673111968599114	ENSG00000004468	1	0.795148261359067	CD38	protein_coding	4	15778275	15853232
ENSG00000004776	-0.769266612052598	-0.19831711675248	-0.63951172839286	1.71693320192306	-0.109837744725122	ENSG00000004776	1	0.652387687743375	HSPB6	protein_coding	19	35754566	35758079
ENSG00000004777	-0.610344765911633	-0.669331467479083	-0.711578608087911	0.408012488993104	1.58324235248552	ENSG00000004777	5	0.766480244493745	ARHGAP33	protein_coding	19	35774532	35788822
ENSG00000004799	-0.816884115353592	-0.066877074730805	-0.216961931040181	1.70694264824024	-0.606219527115663	ENSG00000004799	1	0.684820704540662	PDK4	protein_coding	7	95583499	95596516
ENSG00000004838	-0.56641980991983	0.044586420082884	-0.846657703811867	-0.321728470223881	1.69021956387269	ENSG00000004838	5	0.586825780186775	ZMYND10	protein_coding	3	50341110	50345732
ENSG00000005020	-0.323300245273968	-1.39131038482856	1.31303890815618	0.479202155583018	-0.0776304336366619	ENSG00000005020	6	0.517524036917885	SKAP2	protein_coding	7	26667068	26995239
ENSG00000005102	-0.499663349155999	-0.650818503336555	-0.218617839040532	1.76662217953177	-0.39752248799868	ENSG00000005102	1	0.671960776533382	MEOX1	protein_coding	17	43640389	43661922
ENSG00000005108	-0.699048676938928	-0.618441863978965	-0.488445367292309	0.109375023492267	1.69656088471794	ENSG00000005108	5	0.695572082557889	THSD7A	protein_coding	7	11370365	11832198
ENSG00000005238	-1.09827570053832	0.0149022334311448	-0.629690027356666	0.174708599171858	1.53835489529198	ENSG00000005238	5	0.594963838700718	FAM214B	protein_coding	9	35104112	35116341
ENSG00000005379	-0.543700941523169	-0.383075544086896	-0.88637032628752	0.155494389586627	1.65765242231096	ENSG00000005379	5	0.874035958050297	TSPOAP1	protein_coding	17	58301228	58328795
ENSG00000005893	0.436161439797045	0.89138897073736	-0.593469602111353	0.726930668533138	-1.46101147695619	ENSG00000005893	2	0.695327062260508	LAMP2	protein_coding	X	120427827	120469365
ENSG00000006047	0.480932730066908	0.694383382797469	-0.752314277081985	0.935471919364793	-1.35847375514718	ENSG00000006047	2	0.760859478605722	YBX2	protein_coding	17	7288263	7294639
ENSG00000006128	-0.339379593311716	-0.731881154036463	1.64237334881722	-0.779872216585089	0.20875961511605	ENSG00000006128	3	0.656333596231736	TAC1	protein_coding	7	97732084	97740472
ENSG00000006453	1.12054894431545	0.98893735589144	-0.655764035269102	-0.352901049187503	-1.10082121575028	ENSG00000006453	7	0.74326119960504	BAIAP2L1	protein_coding	7	98291650	98401090
ENSG00000006468	0.166710500992152	1.0004230748117	-0.793091596485465	0.878908956134895	-1.25295093545328	ENSG00000006468	2	0.740008917680698	ETV1	protein_coding	7	13891229	13991425
ENSG00000006757	-0.202468403253628	-0.943924787163418	-0.14434223153082	1.69755089305861	-0.40681547111074	ENSG00000006757	1	0.554686813678775	PNPLA4	protein_coding	X	7898247	7927739
ENSG00000007174	-0.00153742407598642	0.54967937837471	-1.07461413988634	-0.833228267451077	1.35970045303869	ENSG00000007174	4	0.623967446067905	DNAH9	protein_coding	17	11598470	11969748
ENSG00000007264	0.679427137573328	0.554723403684376	-0.451734239212818	0.775091392920655	-1.55750769496554	ENSG00000007264	2	0.580765172305716	MATK	protein_coding	19	3777970	3802129
ENSG00000007314	1.21967453403528	0.932721671828607	-0.818724621138467	-0.463397397858708	-0.870274186866713	ENSG00000007314	7	0.76175092954671	SCN4A	protein_coding	17	63938554	63972918
ENSG00000007350	-0.333390212449829	-0.719403239578595	-0.817942509492801	0.245276147224405	1.62545981429682	ENSG00000007350	5	0.780688983252547	TKTL1	protein_coding	X	154295795	154330350
ENSG00000008056	-0.0830584537739772	-0.334383003930035	-1.40431092783982	0.557457715063311	1.26429467048052	ENSG00000008056	5	0.59071888967505	SYN1	protein_coding	X	47571901	47619857
ENSG00000008196	-0.111967722191178	-0.675841079215564	-0.998684122223689	0.208573691157744	1.57791923247269	ENSG00000008196	5	0.739510559664385	TFAP2B	protein_coding	6	50818723	50847619
ENSG00000008300	-0.37926219780672	-0.375383453874854	-1.18499980570967	0.506189976320109	1.43345548107114	ENSG00000008300	5	0.774638160207565	CELSR3	protein_coding	3	48636463	48662886
ENSG00000008394	0.36785061683565	-0.125920132550557	-0.815304777334038	1.51545260909324	-0.942078316044298	ENSG00000008394	1	0.534347844689616	MGST1	protein_coding	12	16347142	16609259
ENSG00000008516	0.463842100834019	1.15208083671033	-1.25012919247932	0.460467223965475	-0.826260969030505	ENSG00000008516	2	0.576680445612882	MMP25	protein_coding	16	3046561	3060726
ENSG00000008735	-0.394210554270482	-0.5386229044441	-1.04254038250959	0.479483196574993	1.49589064464918	ENSG00000008735	5	0.805236249958064	MAPK8IP2	protein_coding	22	50600793	50613981
ENSG00000009694	-0.738561699407276	-0.188071786203932	0.0591303277715666	1.66650831877352	-0.79900516093388	ENSG00000009694	1	0.604722003368852	TENM1	protein_coding	X	124375903	124963817
ENSG00000010278	0.340588734496388	0.391125609722522	-1.12995076741244	1.28882808358068	-0.89059166038715	ENSG00000010278	2	0.517511475312981	CD9	protein_coding	12	6199715	6238271
ENSG00000010932	-0.432357344455576	-0.57674857059339	-0.299625047720367	1.78003521033202	-0.471304247562683	ENSG00000010932	1	0.743552978653848	FMO1	protein_coding	1	171248471	171285978
ENSG00000011201	-0.458528647315472	0.245398508386092	-1.24670511176196	-0.014964223137357	1.4747994738287	ENSG00000011201	5	0.567790958608727	ANOS1	protein_coding	X	8528874	8732137
ENSG00000011332	-0.230192601589283	-0.595001525656129	-1.1798327603611	0.693553253643889	1.31147363396262	ENSG00000011332	5	0.643399734327716	DPF1	protein_coding	19	38211006	38229714
ENSG00000011422	0.490844111407318	1.52186130305508	-0.587944872467209	-0.509452009675331	-0.915308532319859	ENSG00000011422	7	0.605536661317326	PLAUR	protein_coding	19	43646095	43670547
ENSG00000011465	1.09142154538152	1.01184409926225	-0.639662241783702	-0.341458720790165	-1.12214468206991	ENSG00000011465	7	0.738039441366468	DCN	protein_coding	12	91140484	91182824
ENSG00000012211	-0.521644585729268	0.176743072622912	-0.554063487291103	1.67128310351749	-0.772318103120031	ENSG00000012211	1	0.777756176883054	PRICKLE3	protein_coding	X	49174802	49186528
ENSG00000013297	-0.653699094024401	-0.703468433043887	1.60313274233803	0.365651010255281	-0.611616225525027	ENSG00000013297	6	0.585525517656015	CLDN11	protein_coding	3	170418865	170454733
ENSG00000013306	0.173749407328548	-0.0508999045476697	-0.969472644945766	1.57850803953431	-0.731884897369416	ENSG00000013306	1	0.63497602958797	SLC25A39	protein_coding	17	44319625	44324870
ENSG00000013563	-0.138628583862213	1.20013591759735	-0.747532244154362	0.825957331726108	-1.13993242130688	ENSG00000013563	2	0.58453334165269	DNASE1L1	protein_coding	X	154401236	154412112
ENSG00000013583	-0.372752756282905	-0.173111670991444	-0.617051403257543	1.75919911844623	-0.596283287914341	ENSG00000013583	1	0.912138419670747	HEBP1	protein_coding	12	12974870	13000265
ENSG00000013619	-0.348165894794865	-0.175301029534952	-0.969651755406944	-0.200310196047862	1.69342887578462	ENSG00000013619	5	0.707242452722677	MAMLD1	protein_coding	X	150361422	150514178
ENSG00000014257	-0.701302857482575	-0.576910100527979	-0.347090582912472	1.74379927896395	-0.118495738040922	ENSG00000014257	1	0.604725448465251	ACPP	protein_coding	3	132317369	132368298
ENSG00000015475	-0.108743223772919	0.19058519345891	-0.808556247153623	1.59502920750231	-0.868314930034674	ENSG00000015475	1	0.688961227823063	BID	protein_coding	22	17734138	17774770
ENSG00000016082	-0.500755450765552	-0.256325748465422	-0.41330785817082	1.77427241318398	-0.603883355782192	ENSG00000016082	1	0.857954254852897	ISL1	protein_coding	5	51383448	51394730
ENSG00000017483	1.41927635629562	0.457940339986605	-0.0136851177810851	-0.791439357333733	-1.07209222116741	ENSG00000017483	7	0.512012730029754	SLC38A5	protein_coding	X	48458537	48470260
ENSG00000019505	-0.742383911665158	-1.15081527124482	1.22687749528726	0.778845516550909	-0.11252382892819	ENSG00000019505	6	0.549730457336675	SYT13	protein_coding	11	45240302	45286341
ENSG00000020633	-0.161650299248076	0.690180497155611	-1.26846242582126	-0.528580847928268	1.26851307584199	ENSG00000020633	4	0.536569714566584	RUNX3	protein_coding	1	24899511	24965121
ENSG00000021355	0.270480462170713	0.413855085332718	-0.803552746716257	1.30515283825851	-1.18593563904568	ENSG00000021355	2	0.537266397962517	SERPINB1	protein_coding	6	2832332	2841959
ENSG00000021645	0.260164619571118	0.841929874749108	-0.626719281684299	-1.40338495175098	0.928009739115053	ENSG00000021645	4	0.518469670965198	NRXN3	protein_coding	14	78170373	79868290
ENSG00000023171	0.163792830215798	-0.328409860494146	1.31211979326564	-1.43551678602347	0.288014023036177	ENSG00000023171	3	0.56582684619389	GRAMD1B	protein_coding	11	123358428	123627774
ENSG00000023892	-0.638721837650634	-0.131219271154371	-0.135067238876398	1.70690696068425	-0.801898613002844	ENSG00000023892	1	0.711251640623242	DEF6	protein_coding	6	35297818	35321771
ENSG00000025772	-0.969813847221062	-0.414711517656346	-0.261144606586494	1.67874506448533	-0.0330750930214279	ENSG00000025772	1	0.514180555942441	TOMM34	protein_coding	20	44942130	44960397
ENSG00000026103	0.574989825740737	1.10048916939161	-1.12031389050527	0.446676699746645	-1.00184180437372	ENSG00000026103	2	0.630634161768002	FAS	protein_coding	10	88990531	89017059
ENSG00000026297	-1.08181040012768	-0.580459293269106	1.56443538147702	0.191236212873516	-0.093401900953751	ENSG00000026297	6	0.666935802563086	RNASET2	protein_coding	6	166929504	166957191
ENSG00000026508	0.901454694591182	1.1953583870745	-0.588493932119621	-0.383579405669989	-1.12473974387607	ENSG00000026508	7	0.736689749307608	CD44	protein_coding	11	35138870	35232402
ENSG00000027644	-0.495297528032867	-0.115628209429406	0.0626350672866607	1.61337571010808	-1.06508503993246	ENSG00000027644	1	0.591636205667358	INSRR	protein_coding	1	156840063	156859117
ENSG00000028137	0.793361498466733	1.23523547040662	-0.420116340005263	-0.371419243124769	-1.23706138574332	ENSG00000028137	7	0.659947544178831	TNFRSF1B	protein_coding	1	12166991	12209228
ENSG00000029534	0.510489017273852	0.573082839398387	-0.783817743397	1.02308511311748	-1.32283922639272	ENSG00000029534	2	0.726940389934971	ANK1	protein_coding	8	41653220	41896762
ENSG00000031081	-0.306142932383824	0.0724649495403949	-0.834231285406686	1.68174999826472	-0.613840730014606	ENSG00000031081	1	0.824484474169422	ARHGAP31	protein_coding	3	119294373	119420714
ENSG00000035403	0.754125485446675	0.798771298287266	-0.958856430562174	0.624232107048637	-1.21827246022041	ENSG00000035403	2	0.730444748862338	VCL	protein_coding	10	73995193	74121363
ENSG00000036448	-1.14849587445964	-0.80822996642879	1.318119775912	0.111489473073718	0.527116591902713	ENSG00000036448	6	0.560560249228084	MYOM2	protein_coding	8	2045046	2165552
ENSG00000037965	-0.242089086811867	-0.216621830189894	-0.825712745559068	1.73486782611136	-0.450444163550528	ENSG00000037965	1	0.852361283030776	HOXC8	protein_coding	12	54008985	54012769
ENSG00000039068	0.591230301286747	0.827871309444192	-0.981887123682394	0.757455061952098	-1.19466954900064	ENSG00000039068	2	0.81078895256322	CDH1	protein_coding	16	68737292	68835541
ENSG00000041353	-0.346053571529747	-0.236865974141734	-0.486591533598117	1.76264868258654	-0.693137603316943	ENSG00000041353	1	0.900915027855466	RAB27B	protein_coding	18	54717860	54895516
ENSG00000041515	0.10930138610123	-0.673825655129037	-0.984701827665339	-0.0513178672696428	1.60054396396279	ENSG00000041515	5	0.606974086097649	MYO16	protein_coding	13	108596152	109208005
ENSG00000042753	-0.0968262883287878	0.94671070044228	-0.54615429609499	1.02072886418318	-1.32445898020168	ENSG00000042753	2	0.569794345375068	AP2S1	protein_coding	19	46838136	46850992
ENSG00000042832	-0.995190553457774	0.0148042943517842	-0.55983429178334	1.63896656051996	-0.0987460096306307	ENSG00000042832	1	0.553007030456668	TG	protein_coding	8	132866958	133134903
ENSG00000043039	-0.585504699905827	-0.617521890296784	0.112204160273408	1.70046844319866	-0.609646013269456	ENSG00000043039	1	0.569185705250111	BARX2	protein_coding	11	129375940	129452279
ENSG00000044524	1.40288163675277	0.483485565050185	-0.0265417867710901	-0.745542064508806	-1.11428335052306	ENSG00000044524	7	0.521699560531642	EPHA3	protein_coding	3	89107621	89482134
ENSG00000046604	1.30034507258886	0.835412333898434	-0.503721213051735	-0.702698204942069	-0.92933798849349	ENSG00000046604	7	0.739124270679909	DSG2	protein_coding	18	31498177	31549008
ENSG00000048471	-0.625300782170175	-0.100938951066394	-1.25129379043931	0.791593371959864	1.18594015171602	ENSG00000048471	5	0.572240035929941	SNX29	protein_coding	16	11976734	12574287
ENSG00000049249	-0.362312407777468	-0.587922917066275	1.28618343133598	-1.11991364654701	0.783965540054774	ENSG00000049249	3	0.637223592245086	TNFRSF9	protein_coding	1	7915894	7943165
ENSG00000049283	-0.236935792573051	-0.262445213412029	-0.479087129875941	1.74755825423833	-0.769090118377306	ENSG00000049283	1	0.885844493888305	EPN3	protein_coding	17	50532682	50543750
ENSG00000049323	-0.101965047737192	-0.113037058770838	-0.425722902189793	1.66019859405356	-1.01947358535574	ENSG00000049323	1	0.758811911202722	LTBP1	protein_coding	2	32946953	33399509
ENSG00000049449	0.373298805476538	0.7599892295837	-1.13488007865211	0.999572851854519	-0.997980808262643	ENSG00000049449	2	0.760133178890602	RCN1	protein_coding	11	32090904	32105755
ENSG00000050327	0.627796621093936	0.317166823570829	-1.09385192334362	1.14628394023337	-0.997395461554512	ENSG00000050327	2	0.583885921798314	ARHGEF5	protein_coding	7	144355288	144380632
ENSG00000050628	0.290375848823269	0.0186508925795384	-0.569069104405223	-1.20371105357442	1.46375341657683	ENSG00000050628	4	0.506154219307388	PTGER3	protein_coding	1	70852353	71047808
ENSG00000051523	-0.185743774989232	-0.49786682581485	-0.491145724147813	1.76771233972192	-0.59295601477003	ENSG00000051523	1	0.830488678499622	CYBA	protein_coding	16	88643289	88651054
ENSG00000052344	0.0784750867145395	-0.208408993450275	-0.478038512113876	1.63384922908307	-1.02587681023346	ENSG00000052344	1	0.705169446603061	PRSS8	protein_coding	16	31131433	31135727
ENSG00000052850	-0.794137662521598	-0.349737714597405	-0.0308940533030108	1.71787860154927	-0.54310917112726	ENSG00000052850	1	0.622079273395172	ALX4	protein_coding	11	44260440	44310139
ENSG00000053438	1.14034362414405	0.951181138340956	-1.15686071438603	-0.566694257932087	-0.367969790166897	ENSG00000053438	7	0.582300048391859	NNAT	protein_coding	20	37521206	37523690
ENSG00000054179	0.495001338117522	1.48448680728097	-0.955742711664503	-0.273334348019135	-0.750411085714855	ENSG00000054179	7	0.526372210524688	ENTPD2	protein_coding	9	137048107	137054061
ENSG00000054219	1.43343205418625	0.596267046460455	-1.0376308201242	-0.598407720485056	-0.393660560037446	ENSG00000054219	7	0.531299083650323	LY75	protein_coding	2	159803355	159904756
ENSG00000054356	0.392583636980874	0.524456525220117	-1.48110716520555	-0.498369988484289	1.06243699148885	ENSG00000054356	4	0.529382563954673	PTPRN	protein_coding	2	219289623	219309648
ENSG00000055732	1.18425532693293	0.758250962460145	-0.25976048476023	-0.322093320775015	-1.36065248385783	ENSG00000055732	7	0.57652771024535	MCOLN3	protein_coding	1	85018082	85048500
ENSG00000057019	0.479717567986412	1.42803092356644	-0.0486102805760461	-0.933947071253917	-0.925191139722888	ENSG00000057019	7	0.532090770325184	DCBLD2	protein_coding	3	98795941	98901695
ENSG00000057704	-0.471497122285962	-1.08417131596515	1.60543233561017	0.083773042810838	-0.13353694016989	ENSG00000057704	6	0.61309799768403	TMCC3	protein_coding	12	94567122	94650557
ENSG00000057935	0.461036609279363	0.464885231806935	-0.778564989950888	1.14170351065368	-1.28906036178909	ENSG00000057935	2	0.654729508188787	MTA3	protein_coding	2	42494569	42756947
ENSG00000058404	-0.28965685402492	-0.575720887853001	-0.816321339395245	-0.0263897392269921	1.70808882050016	ENSG00000058404	5	0.76913911083157	CAMK2B	protein_coding	7	44217150	44334577
ENSG00000059804	0.603924839852521	1.46693276455417	-0.86993441891751	-0.548074045815603	-0.652849139673579	ENSG00000059804	7	0.623722835567362	SLC2A3	protein_coding	12	7919230	7936187
ENSG00000060138	-0.133902112507107	-0.194542263305023	-0.51920335898038	1.7113404814499	-0.863692746657395	ENSG00000060138	1	0.853061939574275	YBX3	protein_coding	12	10699089	10723323
ENSG00000060709	-0.765986905308165	-0.805439663991278	-0.233569259561919	0.167320575807449	1.63767525305391	ENSG00000060709	5	0.54653926281299	RIMBP2	protein_coding	12	130396137	130716281
ENSG00000060718	0.892609853051878	1.26150771863314	-0.519120896215399	-0.763868323853157	-0.871128351616461	ENSG00000060718	7	0.772435699851363	COL11A1	protein_coding	1	102876467	103108872
ENSG00000061337	0.412686049891833	0.710837454749191	-0.902168401414364	-1.22557518632639	1.00422008309974	ENSG00000061337	4	0.587516739914542	LZTS1	protein_coding	8	20246165	20303963
ENSG00000062038	0.208375359856848	-0.304790880488873	-0.846567121386512	1.63390222210848	-0.690919580089946	ENSG00000062038	1	0.693471391204098	CDH3	protein_coding	16	68636189	68722616
ENSG00000064102	0.866198547334809	0.345118174677681	-1.14868886237309	0.919776574591084	-0.98240443423049	ENSG00000064102	2	0.588812957924409	INTS13	protein_coding	12	26905181	26938326
ENSG00000064218	-0.911939249878708	-0.469377352187404	1.48183621644756	0.560952527833229	-0.661472142214682	ENSG00000064218	6	0.533624970589537	DMRT3	protein_coding	9	976655	991732
ENSG00000064309	-0.916810772307255	-0.86465248433922	1.53024629162433	-0.0133616479485181	0.264578612970663	ENSG00000064309	6	0.641912388063495	CDON	protein_coding	11	125955796	126063335
ENSG00000064419	1.21532774592153	0.931992899499671	-0.532819636624639	-0.623996327910948	-0.990504680885618	ENSG00000064419	7	0.776819860934978	TNPO3	protein_coding	7	128954180	129055173
ENSG00000064547	-0.767599591305716	-0.55871765641841	-0.847578414838729	0.993875003135162	1.18002065942769	ENSG00000064547	5	0.520284861142452	LPAR2	protein_coding	19	19623655	19628930
ENSG00000064763	0.200751398675373	-0.209936608371763	-0.746354299981501	1.61735855358477	-0.861819043906875	ENSG00000064763	1	0.687992111372714	FAR2	protein_coding	12	29149103	29340980
ENSG00000064999	-0.585464723281166	-0.575264800874489	-0.917992015488441	0.637458725489445	1.44126281415465	ENSG00000064999	5	0.740276131515957	ANKS1A	protein_coding	6	34889255	35091406
ENSG00000065154	0.584614429713759	0.332820414610597	-0.849670583896067	1.15422991028433	-1.22199417071262	ENSG00000065154	2	0.606855806540363	OAT	protein_coding	10	124397303	124418976
ENSG00000065308	0.974226465775368	1.1593225095133	-0.576257366227092	-0.493862569103525	-1.06342903995805	ENSG00000065308	7	0.785720340188307	TRAM2	protein_coding	6	52497408	52577060
ENSG00000065320	-0.365505530217961	0.111021198053711	-1.00689376792964	-0.38042607331167	1.64180417340556	ENSG00000065320	5	0.508933277881991	NTN1	protein_coding	17	9021510	9244000
ENSG00000065413	-0.20493142207319	-0.669842731882102	-0.366711510312052	1.76183729967476	-0.520351635407419	ENSG00000065413	1	0.734041760333301	ANKRD44	protein_coding	2	196967017	197311173
ENSG00000065534	0.321042470291918	-0.322415034742093	-1.090149635132	1.54796958473131	-0.456447385149133	ENSG00000065534	1	0.551102469698043	MYLK	protein_coding	3	123610049	123884331
ENSG00000065609	-0.383479215346832	-0.39914623755529	-1.04584606526243	0.232995003604431	1.59547651456012	ENSG00000065609	5	0.869082162696333	SNAP91	protein_coding	6	83552880	83709691
ENSG00000065717	-0.51083729678511	-0.27694843292986	-0.978450837811795	1.63981603500294	0.126420532523824	ENSG00000065717	1	0.548155664436692	TLE2	protein_coding	19	2997639	3047635
ENSG00000066322	0.373625770494745	0.962118550140069	-0.948242915916632	0.796322118746311	-1.18382352346449	ENSG00000066322	2	0.812986771343378	ELOVL1	protein_coding	1	43363398	43368074
ENSG00000067113	-0.214045884162325	-0.182320967110525	-0.665236517884143	1.73805123272413	-0.676447863567141	ENSG00000067113	1	0.908690905365542	PLPP1	protein_coding	5	55424854	55534969
ENSG00000067167	0.45940797455949	0.300056692270892	-1.03272652013598	1.27572052117696	-1.00245866787136	ENSG00000067167	2	0.527721558810906	TRAM1	protein_coding	8	70573218	70608416
ENSG00000067182	0.347587318898095	1.28412021813121	-1.14084639196856	0.390264125888228	-0.88112527094897	ENSG00000067182	2	0.544302833291382	TNFRSF1A	protein_coding	12	6328757	6342114
ENSG00000067191	-0.579419007762664	-0.362943015727155	-0.982482522098726	0.364609253444682	1.56023529214386	ENSG00000067191	5	0.863743705698188	CACNB1	protein_coding	17	39173453	39197703
ENSG00000067840	0.242121830160775	-0.484638854468949	-1.25233365821187	0.0329768381847616	1.46187384433528	ENSG00000067840	5	0.541371110101908	PDZD4	protein_coding	X	153802166	153830565
ENSG00000068078	-0.376581225755504	-0.511149300233413	-1.09297904837977	0.520937827496943	1.45977174687175	ENSG00000068078	5	0.783302704491073	FGFR3	protein_coding	4	1793293	1808872
ENSG00000068079	0.808762562556611	1.13431669509535	-0.228932819722411	-0.338580445941125	-1.37556599198842	ENSG00000068079	7	0.583325344236488	IFI35	protein_coding	17	43006725	43014456
ENSG00000068615	0.145773266746453	-0.328118929340862	-1.24068109508967	-0.100673781440294	1.52370053912437	ENSG00000068615	5	0.550606016741152	REEP1	protein_coding	2	86213993	86338083
ENSG00000068976	-1.01867796446281	-0.411850589226581	1.48319045070711	0.517467610750037	-0.570129507767759	ENSG00000068976	6	0.547514150415709	PYGM	protein_coding	11	64746389	64759974
ENSG00000069122	-0.867972611137669	-0.231326181150055	-0.618072949402081	0.0412463550795275	1.67612538661028	ENSG00000069122	5	0.707258042339467	ADGRF5	protein_coding	6	46852522	46954943
ENSG00000069399	-0.766775393033159	-0.0731974239198224	-1.16720144131207	0.88118578590366	1.12598847236139	ENSG00000069399	5	0.521120771835067	BCL3	protein_coding	19	44747705	44760044
ENSG00000069482	-0.232005590138827	-0.436450479112272	-0.584169566269515	1.77302437955119	-0.520398744030576	ENSG00000069482	1	0.857047033702993	GAL	protein_coding	11	68683779	68691175
ENSG00000069849	-0.507065549644397	0.111470909027957	-0.945857331882821	1.65461266043186	-0.3131606879326	ENSG00000069849	1	0.696953627636056	ATP1B3	protein_coding	3	141876124	141926549
ENSG00000069974	0.682196567959309	0.522498504410005	-0.894114924698963	0.943329888417683	-1.25391003608803	ENSG00000069974	2	0.724555698855229	RAB27A	protein_coding	15	55202966	55319113
ENSG00000070540	0.201329448130355	1.09883660502135	-0.38202113352686	0.586056569447375	-1.50420148907222	ENSG00000070540	2	0.549985458334106	WIPI1	protein_coding	17	68420948	68457513
ENSG00000070729	-0.934377783168611	-0.437551438497098	-0.616725726526966	0.456850951937365	1.53180399625531	ENSG00000070729	5	0.688309340748858	CNGB1	protein_coding	16	57882340	57971116
ENSG00000070731	0.0774944975387025	-0.389416687265946	-0.429564296452914	1.67130517109448	-0.929818684914323	ENSG00000070731	1	0.72687038037183	ST6GALNAC2	protein_coding	17	76565379	76586956
ENSG00000070748	-0.192878884032256	-0.681264174545701	-0.673813647597452	-0.186898081941728	1.73485478811714	ENSG00000070748	5	0.63884830888698	CHAT	protein_coding	10	49609095	49665104
ENSG00000070886	1.03695505798294	0.509036628418301	-1.00862725601523	0.598467342713037	-1.13583177309904	ENSG00000070886	2	0.569269139874669	EPHA8	protein_coding	1	22563489	22603595
ENSG00000072163	-0.512413964795871	-0.215102063088042	-0.757123740774991	-0.26163455959481	1.74627432825371	ENSG00000072163	5	0.679941848289934	LIMS2	protein_coding	2	127638381	127681786
ENSG00000072182	-0.167735938401757	-0.42516474570517	-0.815311463606356	-0.329053179309678	1.73726532702296	ENSG00000072182	5	0.615177616541611	ASIC4	protein_coding	2	219514170	219538772
ENSG00000072832	-0.374542387645388	-0.191784887667099	-1.23048096190416	0.309085343052173	1.48772289416448	ENSG00000072832	5	0.787894040691928	CRMP1	protein_coding	4	5748084	5893058
ENSG00000073282	-0.441393128335904	-0.241624231785417	-0.41635408666234	1.76811305450147	-0.668741607717809	ENSG00000073282	1	0.873998069531711	TP63	protein_coding	3	189631389	189897276
ENSG00000073350	0.472320254716277	0.483249744127439	-0.644239954369211	1.08527714899468	-1.39660719346918	ENSG00000073350	2	0.637856510786234	LLGL2	protein_coding	17	75525080	75575208
ENSG00000073712	1.22646240948352	0.811617568380651	-1.12446172636956	-0.178148443180045	-0.735469808314564	ENSG00000073712	7	0.564460486014039	FERMT2	protein_coding	14	52857268	52952435
ENSG00000073756	0.872370113865223	0.419510817679778	-1.10159508488689	0.861770075725266	-1.05205592238338	ENSG00000073756	2	0.628295153265642	PTGS2	protein_coding	1	186671791	186680423
ENSG00000073910	-0.40970161454108	-0.602656768343506	-1.09044405512947	0.865670065742332	1.23713237227172	ENSG00000073910	5	0.593227720832683	FRY	protein_coding	13	31846713	32299122
ENSG00000074276	-0.2637305355881	-0.550054109994872	-1.10426655225331	0.425629937382481	1.49242126045381	ENSG00000074276	5	0.783325894874688	CDHR2	protein_coding	5	176542511	176595974
ENSG00000074370	0.870889195413741	0.389808322763309	-0.740504966959152	0.836706744434668	-1.35689929565256	ENSG00000074370	2	0.606088836042861	ATP2A3	protein_coding	17	3923870	3964464
ENSG00000075035	-0.581376417464627	-0.556667686774741	1.728922157314	0.0114667284290368	-0.602344781503667	ENSG00000075035	6	0.550145935085003	WSCD2	protein_coding	12	108129288	108250537
ENSG00000075043	-0.449381288979524	-0.467885506731531	-1.05641263316988	0.479184952721985	1.49449447615894	ENSG00000075043	5	0.819205546345376	KCNQ2	protein_coding	20	63400210	63472677
ENSG00000075340	0.344605788695497	0.864751949943147	-1.12749981689465	-1.00499449772452	0.923136575980526	ENSG00000075340	4	0.582016123803219	ADD2	protein_coding	2	70607618	70768225
ENSG00000075407	1.34649599825607	0.726703417084623	-0.732570423200052	-0.335988159950654	-1.00464083218999	ENSG00000075407	7	0.662316585354663	ZNF37A	protein_coding	10	38094334	38150293
ENSG00000075643	0.77539044110524	1.33517285319811	-0.463085189486492	-0.674502377495315	-0.972975727321538	ENSG00000075643	7	0.733807578738244	MOCOS	protein_coding	18	36187497	36272157
ENSG00000075891	0.187712498524092	-0.894293184478713	-1.10316388860951	0.510889140194172	1.29885543436996	ENSG00000075891	5	0.517269984188398	PAX2	protein_coding	10	100735603	100829941
ENSG00000075945	-0.826132862715971	-0.822172752242546	1.56101341272542	0.360634759917315	-0.273342557684217	ENSG00000075945	6	0.677605099725767	KIFAP3	protein_coding	1	169921326	170085208
ENSG00000076043	1.02951635271976	0.979789375582067	-0.73756697172813	-0.0757604207129316	-1.19597833586077	ENSG00000076043	7	0.581642480883026	REXO2	protein_coding	11	114439386	114450279
ENSG00000076248	0.0485925165176973	-0.261408755562634	-0.684379784078798	1.68521601827279	-0.788019995149059	ENSG00000076248	1	0.801229446773278	UNG	protein_coding	12	109097574	109110992
ENSG00000076554	0.961375374817499	0.225463655972769	-0.727221520811929	0.863454310438943	-1.32307182041728	ENSG00000076554	2	0.531367783842112	TPD52	protein_coding	8	80034745	80231232
ENSG00000076826	-0.393465655269511	-0.53508164758691	-1.15547112405889	0.880465893967473	1.20355253294784	ENSG00000076826	5	0.578169091708972	CAMSAP3	protein_coding	19	7595902	7618304
ENSG00000077009	0.251523458930577	0.664403939141539	-0.693836188828146	1.11149937322577	-1.33359058246974	ENSG00000077009	2	0.674606518431335	NMRK2	protein_coding	19	3933103	3942416
ENSG00000077080	-0.266446694579744	-0.303110714914965	-1.00453316171613	-0.104347618022507	1.67843818923334	ENSG00000077080	5	0.759003124882406	ACTL6B	protein_coding	7	100643097	100656461
ENSG00000077238	0.5373100849816	0.596132017854999	-0.632507647694847	0.939152648965036	-1.44008710410679	ENSG00000077238	2	0.685817473302508	IL4R	protein_coding	16	27313668	27364778
ENSG00000077327	-0.139319495569342	-0.790114555398529	1.35600312420998	-1.05785069966311	0.631281626420995	ENSG00000077327	3	0.70228333773844	SPAG6	protein_coding	10	22345445	22454224
ENSG00000077348	-0.0627879577574569	0.174078114227292	-0.971641243194676	1.58160200232897	-0.721250915604133	ENSG00000077348	1	0.656662331526281	EXOSC5	protein_coding	19	41386374	41397359
ENSG00000077616	-0.315285004182783	-0.955721258237443	1.46496653776267	-0.738172383304583	0.544212107962141	ENSG00000077616	3	0.667779633016035	NAALAD2	protein_coding	11	90131515	90192894
ENSG00000077684	0.00401152060569386	-0.243190065207405	-0.770007731252716	1.69595834725881	-0.686772071404381	ENSG00000077684	1	0.822478013763872	JADE1	protein_coding	4	128809700	128875224
ENSG00000077943	-0.772137207016922	-0.600658765171473	1.57977210715211	0.409305122120311	-0.616281257084022	ENSG00000077943	6	0.580493291963133	ITGA8	protein_coding	10	15513954	15719922
ENSG00000078018	0.277350858855999	0.66955727131081	-0.833846981838869	-1.23404434494847	1.12098319662053	ENSG00000078018	4	0.607017187308844	MAP2	protein_coding	2	209424058	209734118
ENSG00000078081	-0.657111904564167	0.0975499554426999	-0.491856422352201	1.70129944491048	-0.649881073436808	ENSG00000078081	1	0.7760660428807	LAMP3	protein_coding	3	183122215	183163839
ENSG00000078269	1.52402625543505	0.523477571097451	-0.6236832061395	-0.730643758276225	-0.69317686211678	ENSG00000078269	7	0.591942248197243	SYNJ2	protein_coding	6	157981863	158099176
ENSG00000078549	0.46725835496816	0.182703082274542	-1.0323522897875	-0.951045043408867	1.33343589595367	ENSG00000078549	4	0.592858218816365	ADCYAP1R1	protein_coding	7	31052461	31111479
ENSG00000078900	0.138559497824071	0.0505583244850583	-0.748101914144438	1.5566680400506	-0.997683948215292	ENSG00000078900	1	0.607367912373537	TP73	protein_coding	1	3652516	3736201
ENSG00000079150	-0.373921328992063	0.0391748758590864	-0.333658208450697	1.66159412919695	-0.993189467613275	ENSG00000079150	1	0.746512991925412	FKBP7	protein_coding	2	178463664	178478600
ENSG00000079215	0.971866755724348	1.09878393028807	-0.302450710113489	-1.19507175051473	-0.5731282253842	ENSG00000079215	7	0.600297902239595	SLC1A3	protein_coding	5	36606355	36688334
ENSG00000079257	-0.161245285469643	-0.392440755488629	-0.489754017736355	1.75374024740627	-0.710300188711649	ENSG00000079257	1	0.85921826206318	LXN	protein_coding	3	158645822	158672648
ENSG00000079841	-0.5049422517709	-0.673312588618492	-0.516245508082357	1.73874003404465	-0.044239685572903	ENSG00000079841	1	0.606061983926072	RIMS1	protein_coding	6	71886703	72403143
ENSG00000080166	-0.743263972604324	-0.410276922674529	1.75833381670975	-0.254404462123867	-0.350388459307029	ENSG00000080166	6	0.529043817831303	DCT	protein_coding	13	94436811	94479682
ENSG00000080561	-0.230442930209099	-0.811398124366082	-0.624521911951641	1.7021230097996	-0.0357600432727767	ENSG00000080561	1	0.570953019599513	MID2	protein_coding	X	107825755	107927193
ENSG00000080644	-0.649914413228502	-0.910093471648795	-0.546396160031046	0.712377020114036	1.39402702479431	ENSG00000080644	5	0.559974901764126	CHRNA3	protein_coding	15	78593052	78621295
ENSG00000080854	-0.15161819629842	-0.133771630455137	-1.17501752820354	-0.139295046110113	1.59970240106721	ENSG00000080854	5	0.641646758915225	IGSF9B	protein_coding	11	133908564	133956985
ENSG00000081148	-0.379689788764207	0.271024184052975	-1.45835670847582	0.321019101636279	1.24600321155077	ENSG00000081148	5	0.50343271112112	IMPG2	protein_coding	3	101222546	101320575
ENSG00000081479	0.0519701382632938	-0.710007159608984	1.02866692710896	-1.27305343881979	0.902423533056511	ENSG00000081479	3	0.550735804006034	LRP2	protein_coding	2	169127109	169362534
ENSG00000081985	1.30171642703688	0.735303983704465	-0.960855794629654	-0.175761044139481	-0.900403571972205	ENSG00000081985	7	0.588135093830186	IL12RB2	protein_coding	1	67307364	67397090
ENSG00000082014	-1.22957002143369	-0.143083258760936	-0.577759045093101	0.634746833244704	1.31566549204303	ENSG00000082014	5	0.508976814061695	SMARCD3	protein_coding	7	151238764	151277896
ENSG00000082293	-0.538798941364313	-0.505675235935823	-0.203180471833438	1.7715173721535	-0.523862723019925	ENSG00000082293	1	0.725201481952435	COL19A1	protein_coding	6	69866556	70212468
ENSG00000082684	-0.00361994231266012	-0.266220578865665	-1.23472251823629	-0.0454398704346541	1.55000290984927	ENSG00000082684	5	0.62972077515088	SEMA5B	protein_coding	3	122909082	123028605
ENSG00000083307	0.890492549826604	0.462940618730817	-0.778441751258671	0.766408906851042	-1.34140032414979	ENSG00000083307	2	0.624904143934555	GRHL2	protein_coding	8	101492439	101669726
ENSG00000083812	-0.997987775470175	0.0200107626180054	-0.855568086498394	0.373320894474572	1.46022420487599	ENSG00000083812	5	0.651737233116422	ZNF324	protein_coding	19	58467045	58475436
ENSG00000083838	-1.03333019666355	-0.178170033423373	-0.722564664310707	0.4630081710612	1.47105672333643	ENSG00000083838	5	0.656270641383101	ZNF446	protein_coding	19	58474017	58481230
ENSG00000084453	1.40196163371909	0.621242278131787	-0.273790149109995	-0.727437897775702	-1.02197586496518	ENSG00000084453	7	0.618367581011449	SLCO1A2	protein_coding	12	21264600	21419594
ENSG00000084731	-0.041652698180425	-0.0411314678995829	-1.34949710610155	-0.0420532686543209	1.47433454083588	ENSG00000084731	5	0.553317284136814	KIF3C	protein_coding	2	25926598	25982749
ENSG00000084764	-0.479513392131747	-0.257536360936274	-1.02627167695526	0.141438740921519	1.62188268910176	ENSG00000084764	5	0.866262714875344	MAPRE3	protein_coding	2	26970612	27027196
ENSG00000085063	0.56071748169557	0.747514684950907	-0.653413863007857	0.787372109178289	-1.44219041281691	ENSG00000085063	2	0.718054967659543	CD59	protein_coding	11	33703010	33736491
ENSG00000085433	0.506699232605934	0.453585884121865	-1.3303200376236	-0.736747533885773	1.10678245478157	ENSG00000085433	4	0.583438511564964	WDR47	protein_coding	1	108970214	109042113
ENSG00000085741	-0.742945645042952	-0.0939022065294455	-0.533209496729859	1.73773309798034	-0.367675749678088	ENSG00000085741	1	0.747469044285138	WNT11	protein_coding	11	76186325	76210736
ENSG00000085788	-0.525900328963238	-0.871107127066989	1.62686938126976	-0.496689381727317	0.266827456487782	ENSG00000085788	3	0.501434552518205	DDHD2	protein_coding	8	38225218	38275558
ENSG00000085831	0.228049192852993	0.0775751024708789	-0.918651605896179	1.51277930893512	-0.899751998362814	ENSG00000085831	1	0.533372713091014	TTC39A	protein_coding	1	51287258	51345116
ENSG00000086062	0.110427683610466	1.17106108560826	-0.605519037998476	0.667326234578477	-1.34329596579873	ENSG00000086062	2	0.622140026884072	B4GALT1	protein_coding	9	33104082	33167356
ENSG00000086289	1.04245081800085	1.03726801346116	-0.257234999431702	-1.14627154857363	-0.676212283456672	ENSG00000086289	7	0.624630531856548	EPDR1	protein_coding	7	37683843	37951936
ENSG00000086696	-0.869127786136412	-0.403040747988294	1.62082380978212	0.269702188786662	-0.618357464444078	ENSG00000086696	6	0.5619267000412	HSD17B2	protein_coding	16	82035004	82098534
ENSG00000086717	0.712585773880011	1.37170447515818	-0.433633785483968	-0.998932245908467	-0.651724217645753	ENSG00000086717	7	0.638156005236715	PPEF1	protein_coding	X	18675909	18827921
ENSG00000087086	0.0328465136399729	0.72834419889505	-0.522222282328902	1.13892088004699	-1.37788931025311	ENSG00000087086	2	0.56290498670226	FTL	protein_coding	19	48965309	48966879
ENSG00000087258	0.00400478262185341	-0.380426100456215	-1.40620199659889	0.511191315753136	1.27143199868011	ENSG00000087258	5	0.575647767502214	GNAO1	protein_coding	16	56191489	56357444
ENSG00000087303	0.0305283935483072	-0.401766089631479	-0.0296565882553627	1.57092413934488	-1.17002985500635	ENSG00000087303	1	0.553942971409262	NID2	protein_coding	14	52004803	52069228
ENSG00000087495	-0.216687537034017	-0.567006137641784	-1.04378363563849	0.253348765286318	1.57412854502797	ENSG00000087495	5	0.802166000344465	PHACTR3	protein_coding	20	59577509	59847711
ENSG00000087510	-0.0404740176249588	0.716011862672872	-0.620242865174909	1.21723380705712	-1.27252878693013	ENSG00000087510	2	0.539558506167597	TFAP2C	protein_coding	20	56629306	56639283
ENSG00000088002	-0.128583666409403	0.134954290206694	-0.573946643553299	1.60188655732057	-1.03431053756456	ENSG00000088002	1	0.690829880835184	SULT2B1	protein_coding	19	48552075	48599425
ENSG00000088386	0.343638292402198	1.5586619567241	-0.251393902527346	-0.710255838678364	-0.940650507920589	ENSG00000088386	7	0.528031687596521	SLC15A1	protein_coding	13	98683801	98752672
ENSG00000088726	0.303687058079682	0.828351973034434	-0.570463503501044	0.889360738327111	-1.45093626594018	ENSG00000088726	2	0.687204132408557	TMEM40	protein_coding	3	12733528	12769457
ENSG00000088836	0.813072098639284	0.627599385423269	-1.18075563347542	0.740981447784	-1.00089729837113	ENSG00000088836	2	0.676014579496608	SLC4A11	protein_coding	20	3227417	3239559
ENSG00000088881	-0.760037976396881	-0.388008921464691	-0.650220608938784	0.11423837884296	1.6840291279574	ENSG00000088881	5	0.771798487200103	EBF4	protein_coding	20	2692878	2760108
ENSG00000089101	0.0670300233811301	0.30189985256347	-0.840099799272675	-1.00691156427179	1.47808148759986	ENSG00000089101	4	0.592647783715458	CFAP61	protein_coding	20	20052514	20360698
ENSG00000089159	0.387013877746945	0.914154418112341	-1.1622107858642	0.8399588329396	-0.978916342934685	ENSG00000089159	2	0.770377567503355	PXN	protein_coding	12	120210439	120265771
ENSG00000089199	-0.0771937053913337	-0.251875471267635	-1.2621258954698	0.0635841400043168	1.52761093212445	ENSG00000089199	5	0.680325276644657	CHGB	protein_coding	20	5911510	5925353
ENSG00000089225	-0.594366786416467	-0.588006142386492	-0.335735043047844	1.76799723841582	-0.249889266565021	ENSG00000089225	1	0.667139834005271	TBX5	protein_coding	12	114353931	114408442
ENSG00000089327	-0.0880574686737306	0.374019020880219	-0.934797890238961	1.50085649333666	-0.852020155304183	ENSG00000089327	1	0.522089396520004	FXYD5	protein_coding	19	35154730	35169883
ENSG00000089639	-0.599590958433083	-0.308011262138007	-1.01894135667268	0.392485848398282	1.53405772884549	ENSG00000089639	5	0.848869079136388	GMIP	protein_coding	19	19629476	19643657
ENSG00000089847	0.699019777949897	0.880762873872651	-0.818793005082808	0.561750766603199	-1.32274041334294	ENSG00000089847	2	0.70217282426716	ANKRD24	protein_coding	19	4183354	4224814
ENSG00000090013	-0.562225948929788	-0.0287864795386625	-0.55983516378302	1.73891698906721	-0.588069396815742	ENSG00000090013	1	0.849779159249729	BLVRB	protein_coding	19	40447765	40465840
ENSG00000090339	0.0450328259338502	1.11581260942176	-0.478879584073112	0.729313738383272	-1.41127958966577	ENSG00000090339	2	0.582504410725165	ICAM1	protein_coding	19	10271093	10286615
ENSG00000091128	-0.0776934565762311	-0.0898639424209342	-0.966953319306755	1.66437253429011	-0.529861815986187	ENSG00000091128	1	0.767743515935707	LAMB4	protein_coding	7	108023548	108130361
ENSG00000091409	1.31901087057346	0.634540409438332	-0.922015930197532	-0.0282110999321685	-1.00332424988209	ENSG00000091409	7	0.502981772476605	ITGA6	protein_coding	2	172427354	172506459
ENSG00000091490	1.14875792741592	0.973419418254876	-0.886473144410996	-0.920748772859832	-0.314955428399972	ENSG00000091490	7	0.60335778525028	SEL1L3	protein_coding	4	25747433	25863760
ENSG00000091664	-0.382557342499312	-0.589838598896607	-0.602185702756536	-0.188275426134585	1.76285707028704	ENSG00000091664	5	0.668413113120659	SLC17A6	protein_coding	11	22338097	22379503
ENSG00000091986	0.763529974614111	0.447770144279715	-0.4799351452239	0.800237486786898	-1.53160246045683	ENSG00000091986	2	0.560910007275013	CCDC80	protein_coding	3	112596794	112649530
ENSG00000092009	-0.897327597787655	-0.639900235930509	-0.336279620679487	0.259541871064208	1.61396558333344	ENSG00000092009	5	0.597616455510714	CMA1	protein_coding	14	24505353	24508265
ENSG00000092010	-0.113865271244771	0.205713726186854	-0.770765046528174	1.58849271020036	-0.909576118614273	ENSG00000092010	1	0.676605450618083	PSME1	protein_coding	14	24136163	24138967
ENSG00000092036	-0.432837356105214	-0.848129906708941	1.72980862352128	-0.237843179309441	-0.210998181397683	ENSG00000092036	6	0.519962958888881	HAUS4	protein_coding	14	22946228	22957161
ENSG00000092054	0.140777234964029	0.567295005859488	-0.93528333678697	-1.06065821823669	1.28786931420015	ENSG00000092054	4	0.642391551736944	MYH7	protein_coding	14	23412740	23435660
ENSG00000092068	0.147253341207917	1.23905647571296	-0.939997434034326	0.631204082664437	-1.07751646555099	ENSG00000092068	2	0.65649556561835	SLC7A8	protein_coding	14	23125295	23183674
[truncated: 2,580 more rows]

## Sheet: Suppl. Table 4
Supplementary Table 4. GO annotations of differentiation-associated gene clusters
[truncated: 412 more rows]

## Sheet: Suppl. Table 5
Supplementary Table 5. MSigDB pathway enrichment analysis of astrocyte differentiation-associated gene clusters. NABA: Matrisome Project, WP: WikiPathways, KEGG: Kyoto Encycopledia of Genes and Genomes, PID: Pathway Interaction Database.
[truncated: 137 more rows]

[truncated: 5 more sheets: Suppl. Table 6, Suppl. Table 7, Suppl. Table 8, Suppl. Table 9, Suppl. Table 10]
